# Supplementary material for: B chromosomes reveal a female meiotic drive suppression system in Drosophila melanogaster
Source: Curr Biol. Author manuscript; Available in PMC 2023 Jun 8. (PMC10247447; doi:10.1016/j.cub.2023.04.028)
Supplement: MMC2 [file NIHMS1895322-supplement-MMC2.xlsx]

## Sheet: A
Genotype	Figure	Experiment	Cross	Vial	Progeny	F1Median	PMedian	MedMedConfig	n	F1Max	F1Min	F1Range	F1SD	F1M1	F1M2	F1M3	F1M4	F1M5	F1M6	F1M7	F1M8	F1M9	F1M10	MedMaxConfig	MinMaxConfig	MaxMaxConfig	MinMinConfig	F1Mean	F1Mean95CI	PMean	PMean95CI	MeanMeanConfig	MeanMeanSD	PM1	PM2	PM3	PM4	PM5	PM6	PM7	PM8	PM9	PM10	PSD	PMin	PMax	PRange	PCoeffVar	Inheritance
WT	1D, 1F	SLH3-1H	4	A	F1	3	8	37.5	81 (10)	3	3	0	0	3	3	3	3	3	3	3	3	3	3	37.5	37.5	37.5	60	3	0	7.3	0.894534	41.0959	2.22825	8	8	7	8	8	8	5	5	8	8	1.25167	5	8	3	0.171461
WT	1D, 1F	SLH3-1H	4	A	F3	3.5	8	43.75		4	3	1	0.527046	3	3	4	3	3	4	3	4	4	4	43.75	37.5	50	60	3.5	0.376667	7.3	0.894534	47.9452	3.45986	8	8	7	8	8	8	5	5	8	8	1.25167	5	8	3	0.171461
WT	1D, 1F	SLH3-1H	4	A	F5	4	8	50		4	3	1	0.316228	4	3	4	4	4	4	4	4	4	4	50	37.5	50	60	3.9	0.226	7.3	0.894534	53.4247	3.2043	8	8	7	8	8	8	5	5	8	8	1.25167	5	8	3	0.171461
WT	1D, 1F	SLH3-1H	4	A	F6	5	8	62.5		5	5	0	0	5	5	5	5	5	5	5	5	5	5	62.5	62.5	62.5	100	5	0	7.3	0.894534	68.4932	3.71375	8	8	7	8	8	8	5	5	8	8	1.25167	5	8	3	0.171461
WT	1D, 1F	SLH3-1H	4	A	F7	5	8	62.5		5	4	1	0.483046	5	4	4	5	5	5	5	4	5	5	62.5	50	62.5	80	4.7	0.345221	7.3	0.894534	64.3836	4.07003	8	8	7	8	8	8	5	5	8	8	1.25167	5	8	3	0.171461
WT	1D, 1F	SLH3-1H	4	A	F8	6	8	75		6	5	1	0.483046	5	6	6	6	5	6	6	5	6	6	75	62.5	75	100	5.7	0.345221	7.3	0.894534	78.0822	4.72256	8	8	7	8	8	8	5	5	8	8	1.25167	5	8	3	0.171461
WT	1D, 1F	SLH3-1H	4	A	F9	4.5	8	56.25		5	4	1	0.527046	4	4	4	4	4	5	5	5	5	5	56.25	50	62.5	80	4.5	0.376667	7.3	0.894534	61.6438	4.04772	8	8	7	8	8	8	5	5	8	8	1.25167	5	8	3	0.171461
WT	1D, 1F	SLH3-1H	4	D	F1	6	9.5	63.1579		6	6	0	0	6	6	6	6	6	6	6	6	6	6	50	50	50	75	6	0	9.6	0.904	62.5	2.60417	12	9	11	8	10	10	9	8	9	10	1.26491	8	12	4	0.131762
WT	1D, 1F	SLH3-1H	4	D	F10	5	9.5	52.6316		5	5	0	0	5	5	5	5	5	5	5	5	5	5	41.6667	41.6667	41.6667	62.5	5	0	9.6	0.904	52.0833	2.17014	12	9	11	8	10	10	9	8	9	10	1.26491	8	12	4	0.131762
WT	1D, 1F	SLH3-1H	4	D	F2	6	9.5	63.1579		7	5	2	0.674949	6	7	5	6	7	6	7	6	6	7	50	41.6667	58.3333	62.5	6.3	0.482369	9.6	0.904	65.625	3.52419	12	9	11	8	10	10	9	8	9	10	1.26491	8	12	4	0.131762
WT	1D, 1F	SLH3-1H	4	D	F4	7	9.5	73.6842		7	5	2	0.699206	7	7	7	5	6	6	7	7	7	7	58.3333	41.6667	58.3333	62.5	6.6	0.499705	9.6	0.904	68.75	3.67568	12	9	11	8	10	10	9	8	9	10	1.26491	8	12	4	0.131762
WT	1D, 1F	SLH3-1H	4	D	F5	5	9.5	52.6316		5	5	0	0	5	5	5	5	5	5	5	5	5	5	41.6667	41.6667	41.6667	62.5	5	0	9.6	0.904	52.0833	2.17014	12	9	11	8	10	10	9	8	9	10	1.26491	8	12	4	0.131762
WT	1D, 1F	SLH3-1H	4	D	F6	5	9.5	52.6316		5	5	0	0	5	5	5	5	5	5	5	5	5	5	41.6667	41.6667	41.6667	62.5	5	0	9.6	0.904	52.0833	2.17014	12	9	11	8	10	10	9	8	9	10	1.26491	8	12	4	0.131762
WT	1D, 1F	SLH3-1H	4	D	F7	6	9.5	63.1579		8	4	4	1.19722	7	5	6	6	6	7	5	4	8	5	50	33.3333	66.6667	50	5.9	0.855622	9.6	0.904	61.4583	4.70215	12	9	11	8	10	10	9	8	9	10	1.26491	8	12	4	0.131762
WT	1D, 1F	SLH3-1H	4	D	F8	4	9.5	42.1053		4	3	1	0.316228	4	4	4	4	4	4	3	4	4	4	33.3333	25	33.3333	37.5	3.9	0.226	9.6	0.904	40.625	1.98754	12	9	11	8	10	10	9	8	9	10	1.26491	8	12	4	0.131762
WT	1D, 1F	SLH3-1H	4	D	F9	5	9.5	52.6316		5	5	0	0	5	5	5	5	5	5	5	5	5	5	41.6667	41.6667	41.6667	62.5	5	0	9.6	0.904	52.0833	2.17014	12	9	11	8	10	10	9	8	9	10	1.26491	8	12	4	0.131762
WT	1D, 1F	SLH3-1H	4	F	F1	3	7	42.8571		3	3	0	0	3	3	3	3	3	3	3	3	3	3	42.8571	42.8571	42.8571	50	3	0	6.7	0.345221	44.7761	1.02085	7	6	7	6	7	7	7	6	7	7	0.483046	6	7	1	0.0720964
WT	1D, 1F	SLH3-1H	4	F	F2	5	7	71.4286		5	5	0	0	5	5	5	5	5	5	5	5	5	5	71.4286	71.4286	71.4286	83.3333	5	0	6.7	0.345221	74.6269	1.70141	7	6	7	6	7	7	7	6	7	7	0.483046	6	7	1	0.0720964
WT	1D, 1F	SLH3-1H	4	F	F3	2	7	28.5714		2	2	0	0	2	2	2	2	2	2	2	2	2	2	28.5714	28.5714	28.5714	33.3333	2	0	6.7	0.345221	29.8507	0.680564	7	6	7	6	7	7	7	6	7	7	0.483046	6	7	1	0.0720964
WT	1D, 1F	SLH3-1H	4	F	F4	3	7	42.8571		3	3	0	0	3	3	3	3	3	3	3	3	3	3	42.8571	42.8571	42.8571	50	3	0	6.7	0.345221	44.7761	1.02085	7	6	7	6	7	7	7	6	7	7	0.483046	6	7	1	0.0720964
WT	1D, 1F	SLH3-1H	4	F	F5	4	7	57.1429		4	3	1	0.316228	4	4	4	4	4	4	4	4	3	4	57.1429	42.8571	57.1429	50	3.9	0.226	6.7	0.345221	58.209	1.99721	7	6	7	6	7	7	7	6	7	7	0.483046	6	7	1	0.0720964
WT	1D, 1F	SLH3-1H	4	F	F6	3	7	42.8571		3	3	0	0	3	3	3	3	3	3	3	3	3	3	42.8571	42.8571	42.8571	50	3	0	6.7	0.345221	44.7761	1.02085	7	6	7	6	7	7	7	6	7	7	0.483046	6	7	1	0.0720964
WT	1D, 1F	SLH3-1H	4	F	F7	3	7	42.8571		3	3	0	0	3	3	3	3	3	3	3	3	3	3	42.8571	42.8571	42.8571	50	3	0	6.7	0.345221	44.7761	1.02085	7	6	7	6	7	7	7	6	7	7	0.483046	6	7	1	0.0720964
WT	1D, 1F	SLH3-1H	4	F	F8	4	7	57.1429		4	4	0	0	4	4	4	4	4	4	4	4	4	4	57.1429	57.1429	57.1429	66.6667	4	0	6.7	0.345221	59.7015	1.36113	7	6	7	6	7	7	7	6	7	7	0.483046	6	7	1	0.0720964
WT	1D, 1F	SLH3-1H	4	F	F9	6	7	85.7143		6	6	0	0	6	6	6	6	6	6	6	6	6	6	85.7143	85.7143	85.7143	100	6	0	6.7	0.345221	89.5522	2.04169	7	6	7	6	7	7	7	6	7	7	0.483046	6	7	1	0.0720964
WT	1D, 1F	SLH3-1H	4	G	F1	4	9.5	42.1053		4	3	1	0.421637	4	4	3	4	3	4	4	4	4	4	40	30	40	37.5	3.8	0.301333	9.3	0.588372	40.8602	1.83407	10	9	8	10	9	9	10	8	10	10	0.823273	8	10	2	0.0885239
WT	1D, 1F	SLH3-1H	4	G	F2	5	9.5	52.6316		5	4	1	0.421637	5	5	5	5	4	5	5	5	5	4	50	40	50	50	4.8	0.301333	9.3	0.588372	51.6129	2.03544	10	9	8	10	9	9	10	8	10	10	0.823273	8	10	2	0.0885239
WT	1D, 1F	SLH3-1H	4	G	F3	5	9.5	52.6316		5	4	1	0.421637	5	5	5	4	5	5	5	5	5	4	50	40	50	50	4.8	0.301333	9.3	0.588372	51.6129	2.03544	10	9	8	10	9	9	10	8	10	10	0.823273	8	10	2	0.0885239
WT	1D, 1F	SLH3-1H	4	G	F4	6	9.5	63.1579		6	5	1	0.316228	6	6	6	6	6	6	6	6	5	6	60	50	60	62.5	5.9	0.226	9.3	0.588372	63.4409	2.0761	10	9	8	10	9	9	10	8	10	10	0.823273	8	10	2	0.0885239
WT	1D, 1F	SLH3-1H	4	G	F5	6	9.5	63.1579		6	5	1	0.421637	6	6	6	6	6	6	6	6	5	5	60	50	60	62.5	5.8	0.301333	9.3	0.588372	62.3656	2.25908	10	9	8	10	9	9	10	8	10	10	0.823273	8	10	2	0.0885239
WT	1D, 1F	SLH3-1H	4	K	F1	3	7	42.8571		3	3	0	0	3	3	3	3	3	3	3	3	3	3	37.5	37.5	37.5	42.8571	3	0	7.4	0.369056	40.5405	0.894627	7	8	8	7	7	7	7	8	8	7	0.516398	7	8	1	0.0697835
WT	1D, 1F	SLH3-1H	4	K	F10	3	7	42.8571		3	3	0	0	3	3	3	3	3	3	3	3	3	3	37.5	37.5	37.5	42.8571	3	0	7.4	0.369056	40.5405	0.894627	7	8	8	7	7	7	7	8	8	7	0.516398	7	8	1	0.0697835
WT	1D, 1F	SLH3-1H	4	K	F2	5	7	71.4286		5	5	0	0	5	5	5	5	5	5	5	5	5	5	62.5	62.5	62.5	71.4286	5	0	7.4	0.369056	67.5676	1.49105	7	8	8	7	7	7	7	8	8	7	0.516398	7	8	1	0.0697835
WT	1D, 1F	SLH3-1H	4	K	F3	5	7	71.4286		5	5	0	0	5	5	5	5	5	5	5	5	5	5	62.5	62.5	62.5	71.4286	5	0	7.4	0.369056	67.5676	1.49105	7	8	8	7	7	7	7	8	8	7	0.516398	7	8	1	0.0697835
WT	1D, 1F	SLH3-1H	4	K	F5	3	7	42.8571		3	3	0	0	3	3	3	3	3	3	3	3	3	3	37.5	37.5	37.5	42.8571	3	0	7.4	0.369056	40.5405	0.894627	7	8	8	7	7	7	7	8	8	7	0.516398	7	8	1	0.0697835
WT	1D, 1F	SLH3-1H	4	K	F6	4	7	57.1429		4	4	0	0	4	4	4	4	4	4	4	4	4	4	50	50	50	57.1429	4	0	7.4	0.369056	54.0541	1.19284	7	8	8	7	7	7	7	8	8	7	0.516398	7	8	1	0.0697835
WT	1D, 1F	SLH3-1H	4	K	F7	4	7	57.1429		4	4	0	0	4	4	4	4	4	4	4	4	4	4	50	50	50	57.1429	4	0	7.4	0.369056	54.0541	1.19284	7	8	8	7	7	7	7	8	8	7	0.516398	7	8	1	0.0697835
WT	1D, 1F	SLH3-1H	4	K	F8	3	7	42.8571		4	3	1	0.316228	3	3	3	3	3	3	3	3	4	3	37.5	37.5	50	42.8571	3.1	0.226	7.4	0.369056	41.8919	1.6373	7	8	8	7	7	7	7	8	8	7	0.516398	7	8	1	0.0697835
WT	1D, 1F	SLH3-1H	4	K	F9	4	7	57.1429		4	4	0	0	4	4	4	4	4	4	4	4	4	4	50	50	50	57.1429	4	0	7.4	0.369056	54.0541	1.19284	7	8	8	7	7	7	7	8	8	7	0.516398	7	8	1	0.0697835
WT	1D, 1F	SLH3-1H	4	N	F1	3	5	60		3	3	0	0	3	3	3	3	3	3	3	3	3	3	60	60	60	75	3	0	4.9	0.226	61.2245	1.24948	5	5	5	5	5	5	4	5	5	5	0.316228	4	5	1	0.0645363
WT	1D, 1F	SLH3-1H	4	N	F10	1	5	20		1	1	0	0	1	1	1	1	1	1	1	1	1	1	20	20	20	25	1	0	4.9	0.226	20.4082	0.416493	5	5	5	5	5	5	4	5	5	5	0.316228	4	5	1	0.0645363
WT	1D, 1F	SLH3-1H	4	N	F2	1	5	20		1	1	0	0	1	1	1	1	1	1	1	1	1	1	20	20	20	25	1	0	4.9	0.226	20.4082	0.416493	5	5	5	5	5	5	4	5	5	5	0.316228	4	5	1	0.0645363
WT	1D, 1F	SLH3-1H	4	N	F3	1	5	20		1	1	0	0	1	1	1	1	1	1	1	1	1	1	20	20	20	25	1	0	4.9	0.226	20.4082	0.416493	5	5	5	5	5	5	4	5	5	5	0.316228	4	5	1	0.0645363
WT	1D, 1F	SLH3-1H	4	N	F4	3	5	60		3	3	0	0	3	3	3	3	3	3	3	3	3	3	60	60	60	75	3	0	4.9	0.226	61.2245	1.24948	5	5	5	5	5	5	4	5	5	5	0.316228	4	5	1	0.0645363
WT	1D, 1F	SLH3-1H	4	N	F6	3	5	60		3	3	0	0	3	3	3	3	3	3	3	3	3	3	60	60	60	75	3	0	4.9	0.226	61.2245	1.24948	5	5	5	5	5	5	4	5	5	5	0.316228	4	5	1	0.0645363
WT	1D, 1F	SLH3-1H	4	N	F7	1	5	20		1	1	0	0	1	1	1	1	1	1	1	1	1	1	20	20	20	25	1	0	4.9	0.226	20.4082	0.416493	5	5	5	5	5	5	4	5	5	5	0.316228	4	5	1	0.0645363
WT	1D, 1F	SLH3-1H	4	N	F8	2	5	40		2	2	0	0	2	2	2	2	2	2	2	2	2	2	40	40	40	50	2	0	4.9	0.226	40.8163	0.832986	5	5	5	5	5	5	4	5	5	5	0.316228	4	5	1	0.0645363
WT	1D, 1F	SLH3-1H	4	N	F9	3	5	60		3	3	0	0	3	3	3	3	3	3	3	3	3	3	60	60	60	75	3	0	4.9	0.226	61.2245	1.24948	5	5	5	5	5	5	4	5	5	5	0.316228	4	5	1	0.0645363
WT	1D, 1F	SLH3-1H	4	P	F1	5	8	62.5		6	5	1	0.316228	5	5	5	6	5	5	5	5	5	5	62.5	62.5	75	83.3333	5.1	0.226	7.5	0.505351	68	2.42652	8	8	7	8	6	7	8	7	8	8	0.707107	6	8	2	0.0942809
WT	1D, 1F	SLH3-1H	4	P	F10	4.5	8	56.25		5	4	1	0.527046	4	5	5	4	4	4	4	5	5	5	56.25	50	62.5	66.6667	4.5	0.376667	7.5	0.505351	60	2.85277	8	8	7	8	6	7	8	7	8	8	0.707107	6	8	2	0.0942809
WT	1D, 1F	SLH3-1H	4	P	F2	5	8	62.5		5	5	0	0	5	5	5	5	5	5	5	5	5	5	62.5	62.5	62.5	83.3333	5	0	7.5	0.505351	66.6667	1.98762	8	8	7	8	6	7	8	7	8	8	0.707107	6	8	2	0.0942809
WT	1D, 1F	SLH3-1H	4	P	F3	4	8	50		4	4	0	0	4	4	4	4	4	4	4	4	4	4	50	50	50	66.6667	4	0	7.5	0.505351	53.3333	1.59009	8	8	7	8	6	7	8	7	8	8	0.707107	6	8	2	0.0942809
WT	1D, 1F	SLH3-1H	4	P	F7	5	8	62.5		5	4	1	0.316228	4	5	5	5	5	5	5	5	5	5	62.5	50	62.5	66.6667	4.9	0.226	7.5	0.505351	65.3333	2.3605	8	8	7	8	6	7	8	7	8	8	0.707107	6	8	2	0.0942809
WT	1D, 1F	SLH3-1H	4	P	F8	4	8	50		4	4	0	0	4	4	4	4	4	4	4	4	4	4	50	50	50	66.6667	4	0	7.5	0.505351	53.3333	1.59009	8	8	7	8	6	7	8	7	8	8	0.707107	6	8	2	0.0942809
WT	1D, 1F	SLH3-1H	4	P	F9	3	8	37.5		4	2	2	0.471405	3	2	3	3	4	3	3	3	3	3	37.5	25	50	33.3333	3	0.336901	7.5	0.505351	40	2.31794	8	8	7	8	6	7	8	7	8	8	0.707107	6	8	2	0.0942809
WT	1D, 1F	SLH3-1H	4	Q	F10	5	9	55.5556		5	5	0	0	5	5	5	5	5	5	5	5	5	5	55.5556	55.5556	55.5556	62.5	5	0	8.6	0.369056	58.1395	1.10397	8	9	9	8	9	8	9	8	9	9	0.516398	8	9	1	0.0600463
WT	1D, 1F	SLH3-1H	4	Q	F2	5	9	55.5556		5	5	0	0	5	5	5	5	5	5	5	5	5	5	55.5556	55.5556	55.5556	62.5	5	0	8.6	0.369056	58.1395	1.10397	8	9	9	8	9	8	9	8	9	9	0.516398	8	9	1	0.0600463
WT	1D, 1F	SLH3-1H	4	Q	F3	2	9	22.2222		2	2	0	0	2	2	2	2	2	2	2	2	2	2	22.2222	22.2222	22.2222	25	2	0	8.6	0.369056	23.2558	0.441588	8	9	9	8	9	8	9	8	9	9	0.516398	8	9	1	0.0600463
WT	1D, 1F	SLH3-1H	4	Q	F4	5	9	55.5556		5	5	0	0	5	5	5	5	5	5	5	5	5	5	55.5556	55.5556	55.5556	62.5	5	0	8.6	0.369056	58.1395	1.10397	8	9	9	8	9	8	9	8	9	9	0.516398	8	9	1	0.0600463
WT	1D, 1F	SLH3-1H	4	Q	F5	5	9	55.5556		5	4	1	0.316228	5	5	5	5	5	5	5	4	5	5	55.5556	44.4444	55.5556	50	4.9	0.226	8.6	0.369056	56.9767	1.58826	8	9	9	8	9	8	9	8	9	9	0.516398	8	9	1	0.0600463
WT	1D, 1F	SLH3-1H	4	Q	F6	4	9	44.4444		4	4	0	0	4	4	4	4	4	4	4	4	4	4	44.4444	44.4444	44.4444	50	4	0	8.6	0.369056	46.5116	0.883176	8	9	9	8	9	8	9	8	9	9	0.516398	8	9	1	0.0600463
WT	1D, 1F	SLH3-1H	4	Q	F7	5	9	55.5556		5	5	0	0	5	5	5	5	5	5	5	5	5	5	55.5556	55.5556	55.5556	62.5	5	0	8.6	0.369056	58.1395	1.10397	8	9	9	8	9	8	9	8	9	9	0.516398	8	9	1	0.0600463
WT	1D, 1F	SLH3-1H	4	Q	F8	4	9	44.4444		4	3	1	0.421637	4	4	3	4	3	4	4	4	4	4	44.4444	33.3333	44.4444	37.5	3.8	0.301333	8.6	0.369056	44.186	1.76285	8	9	9	8	9	8	9	8	9	9	0.516398	8	9	1	0.0600463
WT	1D, 1F	SLH3-1H	4	Q	F9	3	9	33.3333		3	3	0	0	3	3	3	3	3	3	3	3	3	3	33.3333	33.3333	33.3333	37.5	3	0	8.6	0.369056	34.8837	0.662382	8	9	9	8	9	8	9	8	9	9	0.516398	8	9	1	0.0600463
WT	1D, 1F	SLH3-1H	4	W	F10	6	9.5	63.1579		6	6	0	0	6	6	6	6	6	6	6	6	6	6	54.5455	54.5455	54.5455	85.7143	6	0	9.2	1.05467	65.2174	3.30813	8	7	10	9	7	11	9	10	11	10	1.47573	7	11	4	0.160405
WT	1D, 1F	SLH3-1H	4	W	F2	6.5	9.5	68.4211		7	6	1	0.527046	6	6	7	7	7	6	7	6	6	7	59.0909	54.5455	63.6364	85.7143	6.5	0.376667	9.2	1.05467	70.6522	4.01566	8	7	10	9	7	11	9	10	11	10	1.47573	7	11	4	0.160405
WT	1D, 1F	SLH3-1H	4	W	F3	7	9.5	73.6842		7	6	1	0.516398	7	6	6	7	7	6	7	7	7	6	63.6364	54.5455	63.6364	85.7143	6.6	0.369056	9.2	1.05467	71.7391	4.04876	8	7	10	9	7	11	9	10	11	10	1.47573	7	11	4	0.160405
WT	1D, 1F	SLH3-1H	4	W	F4	6	9.5	63.1579		6	4	2	0.674949	6	6	6	4	6	6	5	6	6	6	54.5455	36.3636	54.5455	57.1429	5.7	0.482369	9.2	1.05467	61.9565	3.90627	8	7	10	9	7	11	9	10	11	10	1.47573	7	11	4	0.160405
WT	1D, 1F	SLH3-1H	4	W	F5	4	9.5	42.1053		4	4	0	0	4	4	4	4	4	4	4	4	4	4	36.3636	36.3636	36.3636	57.1429	4	0	9.2	1.05467	43.4783	2.20542	8	7	10	9	7	11	9	10	11	10	1.47573	7	11	4	0.160405
WT	1D, 1F	SLH3-1H	4	W	F6	5.5	9.5	57.8947		6	5	1	0.527046	5	5	6	6	5	6	5	6	6	5	50	45.4545	54.5455	71.4286	5.5	0.376667	9.2	1.05467	59.7826	3.53237	8	7	10	9	7	11	9	10	11	10	1.47573	7	11	4	0.160405
WT	1D, 1F	SLH3-1H	4	W	F7	5	9.5	52.6316		5	3	2	0.849837	5	5	5	4	3	5	5	5	3	5	45.4545	27.2727	45.4545	42.8571	4.5	0.607357	9.2	1.05467	48.913	3.83259	8	7	10	9	7	11	9	10	11	10	1.47573	7	11	4	0.160405
WT	1D, 1F	SLH3-1H	4	W	F8	5	9.5	52.6316		5	4	1	0.421637	5	5	5	5	5	5	4	5	4	5	45.4545	36.3636	45.4545	57.1429	4.8	0.301333	9.2	1.05467	52.1739	3.01735	8	7	10	9	7	11	9	10	11	10	1.47573	7	11	4	0.160405
WT	1D, 1F	SLH3-1H	4	W	F9	5	9.5	52.6316		5	5	0	0	5	5	5	5	5	5	5	5	5	5	45.4545	45.4545	45.4545	71.4286	5	0	9.2	1.05467	54.3478	2.75677	8	7	10	9	7	11	9	10	11	10	1.47573	7	11	4	0.160405
WT	1D, 1F	SLH3-1H	4	Y	F1	4	8	50		4	3	1	0.316228	4	4	4	3	4	4	4	4	4	4	50	37.5	50	50	3.9	0.226	7.4	0.690441	52.7027	2.5613	8	6	8	6	8	8	8	8	6	8	0.966092	6	8	2	0.130553
WT	1D, 1F	SLH3-1H	4	Y	F10	5	8	62.5		5	4	1	0.483046	5	4	4	5	5	5	4	5	5	5	62.5	50	62.5	66.6667	4.7	0.345221	7.4	0.690441	63.5135	3.33715	8	6	8	6	8	8	8	8	6	8	0.966092	6	8	2	0.130553
WT	1D, 1F	SLH3-1H	4	Y	F2	3	8	37.5		3	3	0	0	3	3	3	3	3	3	3	3	3	3	37.5	37.5	37.5	50	3	0	7.4	0.690441	40.5405	1.67369	8	6	8	6	8	8	8	8	6	8	0.966092	6	8	2	0.130553
WT	1D, 1F	SLH3-1H	4	Y	F3	3	8	37.5		3	3	0	0	3	3	3	3	3	3	3	3	3	3	37.5	37.5	37.5	50	3	0	7.4	0.690441	40.5405	1.67369	8	6	8	6	8	8	8	8	6	8	0.966092	6	8	2	0.130553
WT	1D, 1F	SLH3-1H	4	Y	F4	4	8	50		5	4	1	0.316228	4	4	4	4	4	4	4	4	4	5	50	50	62.5	66.6667	4.1	0.226	7.4	0.690441	55.4054	2.65674	8	6	8	6	8	8	8	8	6	8	0.966092	6	8	2	0.130553
WT	1D, 1F	SLH3-1H	4	Y	F5	5	8	62.5		5	4	1	0.316228	5	5	5	5	5	5	5	4	5	5	62.5	50	62.5	66.6667	4.9	0.226	7.4	0.690441	66.2162	3.04947	8	6	8	6	8	8	8	8	6	8	0.966092	6	8	2	0.130553
WT	1D, 1F	SLH3-1H	4	Y	F7	4	8	50		4	3	1	0.316228	4	4	4	4	4	4	4	4	4	3	50	37.5	50	50	3.9	0.226	7.4	0.690441	52.7027	2.5613	8	6	8	6	8	8	8	8	6	8	0.966092	6	8	2	0.130553
WT	1D, 1F	SLH3-1H	4	Y	F8	4	8	50		4	3	1	0.516398	4	3	3	4	4	4	3	3	4	4	50	37.5	50	50	3.6	0.369056	7.4	0.690441	48.6486	2.98388	8	6	8	6	8	8	8	8	6	8	0.966092	6	8	2	0.130553
mtrm[126]/TM3 (original)	1E, 1F	SLH3-1I	1	A	F2	8	13	61.5385	72 (10)	9	6	3	0.994429	8	8	8	9	9	9	9	6	8	7	57.1429	42.8571	64.2857	66.6667	8.1	0.710693	12.3	1.01351	65.8537	3.50731	13	12	9	14	11	13	12	13	13	13	1.41814	9	14	5	0.115296	TM3
mtrm[126]/TM3 (original)	1E, 1F	SLH3-1I	1	A	F3	10	13	76.9231		12	8	4	1.44914	10	11	10	9	10	12	8	8	12	9	71.4286	57.1429	85.7143	88.8889	9.9	1.03566	12.3	1.01351	80.4878	4.7426	13	12	9	14	11	13	12	13	13	13	1.41814	9	14	5	0.115296	mtrm[126]
mtrm[126]/TM3 (original)	1E, 1F	SLH3-1I	1	A	F6	9	13	69.2308		10	7	3	0.918937	9	9	9	9	8	8	9	7	10	10	64.2857	50	71.4286	77.7778	8.8	0.656741	12.3	1.01351	71.5447	3.51936	13	12	9	14	11	13	12	13	13	13	1.41814	9	14	5	0.115296	mtrm[126]
mtrm[126]/TM3 (original)	1E, 1F	SLH3-1I	1	A	F8	9.5	13	73.0769		10	9	1	0.527046	10	10	9	9	10	9	9	9	10	10	67.8571	64.2857	71.4286	100	9.5	0.376667	12.3	1.01351	77.2358	3.12504	13	12	9	14	11	13	12	13	13	13	1.41814	9	14	5	0.115296	mtrm[126]
mtrm[126]/TM3 (original)	1E, 1F	SLH3-1I	1	A	F9	9	13	69.2308		11	8	3	1.0328	8	8	11	8	9	10	9	10	10	9	64.2857	57.1429	78.5714	88.8889	9.2	0.738113	12.3	1.01351	74.7967	3.80623	13	12	9	14	11	13	12	13	13	13	1.41814	9	14	5	0.115296	TM3
mtrm[126]/TM3 (original)	1E, 1F	SLH3-1I	1	AD	F1	5	9	55.5556		5	5	0	0	5	5	5	5	5	5	5	5	5	5	55.5556	55.5556	55.5556	62.5	5	0	8.8	0.301333	56.8182	0.860882	9	9	9	8	9	9	9	9	9	8	0.421637	8	9	1	0.0479133	TM3
mtrm[126]/TM3 (original)	1E, 1F	SLH3-1I	1	AD	F10	4	9	44.4444		4	4	0	0	4	4	4	4	4	4	4	4	4	4	44.4444	44.4444	44.4444	50	4	0	8.8	0.301333	45.4545	0.688705	9	9	9	8	9	9	9	9	9	8	0.421637	8	9	1	0.0479133	TM3
mtrm[126]/TM3 (original)	1E, 1F	SLH3-1I	1	AD	F2	4	9	44.4444		4	3	1	0.316228	4	4	4	4	4	4	3	4	4	4	44.4444	33.3333	44.4444	37.5	3.9	0.226	8.8	0.301333	44.3182	1.31993	9	9	9	8	9	9	9	9	9	8	0.421637	8	9	1	0.0479133	TM3
mtrm[126]/TM3 (original)	1E, 1F	SLH3-1I	1	AD	F3	5	9	55.5556		6	4	2	0.632456	4	4	5	5	5	6	5	5	4	5	55.5556	44.4444	66.6667	50	4.8	0.452	8.8	0.301333	54.5455	2.41833	9	9	9	8	9	9	9	9	9	8	0.421637	8	9	1	0.0479133	TM3
mtrm[126]/TM3 (original)	1E, 1F	SLH3-1I	1	AD	F4	6	9	66.6667		6	5	1	0.316228	6	6	6	6	6	6	6	5	6	6	66.6667	55.5556	66.6667	62.5	5.9	0.226	8.8	0.301333	67.0455	1.52422	9	9	9	8	9	9	9	9	9	8	0.421637	8	9	1	0.0479133	mtrm[126]
mtrm[126]/TM3 (original)	1E, 1F	SLH3-1I	1	AD	F5	6	9	66.6667		7	5	2	0.567646	7	6	6	5	5	6	6	6	6	6	66.6667	55.5556	77.7778	62.5	5.9	0.405682	8.8	0.301333	67.0455	2.27878	9	9	9	8	9	9	9	9	9	8	0.421637	8	9	1	0.0479133	mtrm[126]
mtrm[126]/TM3 (original)	1E, 1F	SLH3-1I	1	AD	F6	6	9	66.6667		7	6	1	0.483046	6	6	7	7	7	6	6	6	6	6	66.6667	66.6667	77.7778	75	6.3	0.345221	8.8	0.301333	71.5909	2.04687	9	9	9	8	9	9	9	9	9	8	0.421637	8	9	1	0.0479133	TM3
mtrm[126]/TM3 (original)	1E, 1F	SLH3-1I	1	AD	F8	6	9	66.6667		7	5	2	0.567646	6	6	6	6	7	6	6	5	6	7	66.6667	55.5556	77.7778	62.5	6.1	0.405682	8.8	0.301333	69.3182	2.29434	9	9	9	8	9	9	9	9	9	8	0.421637	8	9	1	0.0479133	mtrm[126]
mtrm[126]/TM3 (original)	1E, 1F	SLH3-1I	1	AD	F9	5	9	55.5556		5	4	1	0.483046	4	5	5	5	4	5	4	5	5	5	55.5556	44.4444	55.5556	50	4.7	0.345221	8.8	0.301333	53.4091	1.91519	9	9	9	8	9	9	9	9	9	8	0.421637	8	9	1	0.0479133	TM3
mtrm[126]/TM3 (original)	1E, 1F	SLH3-1I	1	H	F1	8	12.5	64		11	6	5	1.63299	7	9	8	11	10	8	6	8	6	7	57.1429	42.8571	78.5714	54.5455	8	1.16706	12.4	0.838876	64.5161	4.5905	11	14	12	14	12	13	11	13	13	11	1.17379	11	14	3	0.0946603	mtrm[126]
mtrm[126]/TM3 (original)	1E, 1F	SLH3-1I	1	H	F2	6	12.5	48		6	5	1	0.421637	6	5	5	6	6	6	6	6	6	6	42.8571	35.7143	42.8571	45.4545	5.8	0.301333	12.4	0.838876	46.7742	1.7654	11	14	12	14	12	13	11	13	13	11	1.17379	11	14	3	0.0946603	TM3
mtrm[126]/TM3 (original)	1E, 1F	SLH3-1I	1	H	F3	7	12.5	56		8	6	2	0.567646	6	7	7	8	7	6	7	7	7	7	50	42.8571	57.1429	54.5455	6.9	0.405682	12.4	0.838876	55.6452	2.20684	11	14	12	14	12	13	11	13	13	11	1.17379	11	14	3	0.0946603	TM3
mtrm[126]/TM3 (original)	1E, 1F	SLH3-1I	1	H	F4	7.5	12.5	60		11	7	4	1.44914	7	8	7	7	7	10	7	8	9	11	53.5714	50	78.5714	63.6364	8.1	1.03566	12.4	0.838876	65.3226	4.18105	11	14	12	14	12	13	11	13	13	11	1.17379	11	14	3	0.0946603	TM3
mtrm[126]/TM3 (original)	1E, 1F	SLH3-1I	1	H	F5	8	12.5	64		9	7	2	0.666667	8	8	8	7	8	8	7	9	8	9	57.1429	50	64.2857	63.6364	8	0.47645	12.4	0.838876	64.5161	2.57297	11	14	12	14	12	13	11	13	13	11	1.17379	11	14	3	0.0946603	TM3
mtrm[126]/TM3 (original)	1E, 1F	SLH3-1I	1	H	F6	7	12.5	56		8	5	3	0.816497	7	7	7	7	8	7	5	8	7	7	50	35.7143	57.1429	45.4545	7	0.583529	12.4	0.838876	56.4516	2.68166	11	14	12	14	12	13	11	13	13	11	1.17379	11	14	3	0.0946603	TM3
mtrm[126]/TM3 (original)	1E, 1F	SLH3-1I	1	H	F7	7.5	12.5	60		11	6	5	1.88562	11	10	8	10	9	6	7	7	6	6	53.5714	42.8571	78.5714	54.5455	8	1.3476	12.4	0.838876	64.5161	5.18206	11	14	12	14	12	13	11	13	13	11	1.17379	11	14	3	0.0946603	mtrm[126]
mtrm[126]/TM3 (original)	1E, 1F	SLH3-1I	1	L	F1	7	9	77.7778		7	6	1	0.421637	7	7	7	7	7	6	6	7	7	7	53.8462	46.1538	53.8462	85.7143	6.8	0.301333	9.5	1.13	71.5789	4.02026	9	9	9	13	9	7	10	11	9	9	1.58114	7	13	6	0.166436	TM3
mtrm[126]/TM3 (original)	1E, 1F	SLH3-1I	1	L	F2	6	9	66.6667		6	5	1	0.516398	6	5	6	6	6	5	5	6	5	6	46.1538	38.4615	46.1538	71.4286	5.6	0.369056	9.5	1.13	58.9474	3.54686	9	9	9	13	9	7	10	11	9	9	1.58114	7	13	6	0.166436	mtrm[126]
mtrm[126]/TM3 (original)	1E, 1F	SLH3-1I	1	L	F3	7.5	9	83.3333		8	5	3	0.948683	8	8	7	7	8	7	5	8	7	8	57.6923	38.4615	61.5385	71.4286	7.3	0.678	9.5	1.13	76.8421	5.13116	9	9	9	13	9	7	10	11	9	9	1.58114	7	13	6	0.166436	TM3
mtrm[126]/TM3 (original)	1E, 1F	SLH3-1I	1	L	F4	5	9	55.5556		5	4	1	0.421637	5	5	5	5	4	4	5	5	5	5	38.4615	30.7692	38.4615	57.1429	4.8	0.301333	9.5	1.13	50.5263	3.00693	9	9	9	13	9	7	10	11	9	9	1.58114	7	13	6	0.166436	mtrm[126]
mtrm[126]/TM3 (original)	1E, 1F	SLH3-1I	1	L	F5	7	9	77.7778		7	6	1	0.316228	7	7	7	7	7	7	7	6	7	7	53.8462	46.1538	53.8462	85.7143	6.9	0.226	9.5	1.13	72.6316	3.96499	9	9	9	13	9	7	10	11	9	9	1.58114	7	13	6	0.166436	mtrm[126]
mtrm[126]/TM3 (original)	1E, 1F	SLH3-1I	1	L	F6	4	9	44.4444		4	4	0	0	4	4	4	4	4	4	4	4	4	4	30.7692	30.7692	30.7692	57.1429	4	0	9.5	1.13	42.1053	2.21607	9	9	9	13	9	7	10	11	9	9	1.58114	7	13	6	0.166436	TM3
mtrm[126]/TM3 (original)	1E, 1F	SLH3-1I	1	L	F7	2	9	22.2222		2	2	0	0	2	2	2	2	2	2	2	2	2	2	15.3846	15.3846	15.3846	28.5714	2	0	9.5	1.13	21.0526	1.10803	9	9	9	13	9	7	10	11	9	9	1.58114	7	13	6	0.166436	mtrm[126]
mtrm[126]/TM3 (original)	1E, 1F	SLH3-1I	1	L	F8	7	9	77.7778		7	6	1	0.483046	7	6	6	7	7	6	7	7	7	7	53.8462	46.1538	53.8462	85.7143	6.7	0.345221	9.5	1.13	70.5263	4.04521	9	9	9	13	9	7	10	11	9	9	1.58114	7	13	6	0.166436	mtrm[126]
mtrm[126]/TM3 (original)	1E, 1F	SLH3-1I	1	M	F3	5	8	62.5		5	4	1	0.421637	5	4	5	5	5	4	5	5	5	5	55.5556	44.4444	55.5556	66.6667	4.8	0.301333	7.6	0.602667	63.1579	2.82645	8	6	8	7	8	8	7	7	8	9	0.843274	6	9	3	0.110957	TM3
mtrm[126]/TM3 (original)	1E, 1F	SLH3-1I	1	M	F4	8	8	100		9	7	2	0.632456	8	8	8	8	8	8	7	9	7	7	88.8889	77.7778	100	116.667	7.8	0.452	7.6	0.602667	102.632	4.46018	8	6	8	7	8	8	7	7	8	9	0.843274	6	9	3	0.110957	mtrm[126]
mtrm[126]/TM3 (original)	1E, 1F	SLH3-1I	1	M	F5	4	8	50		4	3	1	0.316228	4	3	4	4	4	4	4	4	4	4	44.4444	33.3333	44.4444	50	3.9	0.226	7.6	0.602667	51.3158	2.23009	8	6	8	7	8	8	7	7	8	9	0.843274	6	9	3	0.110957	mtrm[126]
mtrm[126]/TM3 (original)	1E, 1F	SLH3-1I	1	M	F7	5	8	62.5		5	4	1	0.483046	5	4	4	5	5	4	5	5	5	5	55.5556	44.4444	55.5556	66.6667	4.7	0.345221	7.6	0.602667	61.8421	2.95773	8	6	8	7	8	8	7	7	8	9	0.843274	6	9	3	0.110957	TM3
mtrm[126]/TM3 (original)	1E, 1F	SLH3-1I	1	M	F9	6	8	75		6	4	2	0.632456	6	6	6	6	6	6	4	6	6	6	66.6667	44.4444	66.6667	66.6667	5.8	0.452	7.6	0.602667	76.3158	3.7544	8	6	8	7	8	8	7	7	8	9	0.843274	6	9	3	0.110957	TM3
mtrm[126]/TM3 (original)	1E, 1F	SLH3-1I	1	N	F1	6	10	60		6	5	1	0.483046	6	6	6	5	6	6	5	6	5	6	54.5455	45.4545	54.5455	71.4286	5.7	0.345221	9.5	0.842252	60	2.85054	10	8	10	10	10	10	10	7	11	9	1.17851	7	11	4	0.124054	mtrm[126]
mtrm[126]/TM3 (original)	1E, 1F	SLH3-1I	1	N	F2	5	10	50		5	4	1	0.316228	5	5	5	5	5	4	5	5	5	5	45.4545	36.3636	45.4545	57.1429	4.9	0.226	9.5	0.842252	51.5789	2.28083	10	8	10	10	10	10	10	7	11	9	1.17851	7	11	4	0.124054	mtrm[126]
mtrm[126]/TM3 (original)	1E, 1F	SLH3-1I	1	N	F3	7	10	70		7	5	2	0.674949	6	7	7	7	7	7	7	7	7	5	63.6364	45.4545	63.6364	71.4286	6.7	0.482369	9.5	0.842252	70.5263	3.56403	10	8	10	10	10	10	10	7	11	9	1.17851	7	11	4	0.124054	mtrm[126]
mtrm[126]/TM3 (original)	1E, 1F	SLH3-1I	1	N	F4	3	10	30		3	3	0	0	3	3	3	3	3	3	3	3	3	3	27.2727	27.2727	27.2727	42.8571	3	0	9.5	0.842252	31.5789	1.23882	10	8	10	10	10	10	10	7	11	9	1.17851	7	11	4	0.124054	mtrm[126]
mtrm[126]/TM3 (original)	1E, 1F	SLH3-1I	1	N	F5	5	10	50		5	4	1	0.516398	4	5	5	5	5	4	5	5	4	4	45.4545	36.3636	45.4545	57.1429	4.6	0.369056	9.5	0.842252	48.4211	2.56182	10	8	10	10	10	10	10	7	11	9	1.17851	7	11	4	0.124054	TM3
mtrm[126]/TM3 (original)	1E, 1F	SLH3-1I	1	O	F1	6	6	100		6	5	1	0.316228	5	6	6	6	6	6	6	6	6	6	100	83.3333	100	100	5.9	0.226	5.9	0.226	100	2.39697	6	6	6	6	6	6	5	6	6	6	0.316228	5	6	1	0.0535979	TM3
mtrm[126]/TM3 (original)	1E, 1F	SLH3-1I	1	O	F2	4	6	66.6667		4	3	1	0.316228	3	4	4	4	4	4	4	4	4	4	66.6667	50	66.6667	60	3.9	0.226	5.9	0.226	66.1017	2.03174	6	6	6	6	6	6	5	6	6	6	0.316228	5	6	1	0.0535979	TM3
mtrm[126]/TM3 (original)	1E, 1F	SLH3-1I	1	O	F5	4	6	66.6667		4	4	0	0	4	4	4	4	4	4	4	4	4	4	66.6667	66.6667	66.6667	80	4	0	5.9	0.226	67.7966	1.1491	6	6	6	6	6	6	5	6	6	6	0.316228	5	6	1	0.0535979	mtrm[126]
mtrm[126]/TM3 (original)	1E, 1F	SLH3-1I	1	O	F6	3	6	50		3	3	0	0	3	3	3	3	3	3	3	3	3	3	50	50	50	60	3	0	5.9	0.226	50.8475	0.861821	6	6	6	6	6	6	5	6	6	6	0.316228	5	6	1	0.0535979	mtrm[126]
mtrm[126]/TM3 (original)	1E, 1F	SLH3-1I	1	O	F7	4	6	66.6667		4	3	1	0.421637	4	4	4	4	4	4	4	3	3	4	66.6667	50	66.6667	60	3.8	0.301333	5.9	0.226	64.4068	2.50973	6	6	6	6	6	6	5	6	6	6	0.316228	5	6	1	0.0535979	TM3
mtrm[126]/TM3 (original)	1E, 1F	SLH3-1I	1	O	F8	4	6	66.6667		4	3	1	0.421637	4	4	3	4	4	4	3	4	4	4	66.6667	50	66.6667	60	3.8	0.301333	5.9	0.226	64.4068	2.50973	6	6	6	6	6	6	5	6	6	6	0.316228	5	6	1	0.0535979	TM3
mtrm[126]/TM3 (original)	1E, 1F	SLH3-1I	1	O	F9	5	6	83.3333		5	5	0	0	5	5	5	5	5	5	5	5	5	5	83.3333	83.3333	83.3333	100	5	0	5.9	0.226	84.7458	1.43637	6	6	6	6	6	6	5	6	6	6	0.316228	5	6	1	0.0535979	mtrm[126]
mtrm[126]/TM3 (original)	1E, 1F	SLH3-1I	1	Q	F1	3	8	37.5		3	3	0	0	3	3	3	3	3	3	3	3	3	3	33.3333	33.3333	33.3333	50	3	0	7.7	0.678	38.961	1.51796	9	8	7	8	6	8	7	7	8	9	0.948683	6	9	3	0.123206	mtrm[126]
mtrm[126]/TM3 (original)	1E, 1F	SLH3-1I	1	Q	F10	6	8	75		6	5	1	0.316228	6	6	6	6	6	6	6	5	6	6	66.6667	55.5556	66.6667	83.3333	5.9	0.226	7.7	0.678	76.6234	3.25558	9	8	7	8	6	8	7	7	8	9	0.948683	6	9	3	0.123206	TM3
mtrm[126]/TM3 (original)	1E, 1F	SLH3-1I	1	Q	F2	5	8	62.5		5	5	0	0	5	5	5	5	5	5	5	5	5	5	55.5556	55.5556	55.5556	83.3333	5	0	7.7	0.678	64.9351	2.52994	9	8	7	8	6	8	7	7	8	9	0.948683	6	9	3	0.123206	TM3
mtrm[126]/TM3 (original)	1E, 1F	SLH3-1I	1	Q	F3	4	8	50		4	4	0	0	4	4	4	4	4	4	4	4	4	4	44.4444	44.4444	44.4444	66.6667	4	0	7.7	0.678	51.9481	2.02395	9	8	7	8	6	8	7	7	8	9	0.948683	6	9	3	0.123206	mtrm[126]
mtrm[126]/TM3 (original)	1E, 1F	SLH3-1I	1	Q	F4	5	8	62.5		5	4	1	0.421637	5	4	4	5	5	5	5	5	5	5	55.5556	44.4444	55.5556	66.6667	4.8	0.301333	7.7	0.678	62.3377	2.98282	9	8	7	8	6	8	7	7	8	9	0.948683	6	9	3	0.123206	mtrm[126]
mtrm[126]/TM3 (original)	1E, 1F	SLH3-1I	1	Q	F5	6	8	75		7	6	1	0.316228	6	6	6	7	6	6	6	6	6	6	66.6667	66.6667	77.7778	100	6.1	0.226	7.7	0.678	79.2208	3.34862	9	8	7	8	6	8	7	7	8	9	0.948683	6	9	3	0.123206	TM3
mtrm[126]/TM3 (original)	1E, 1F	SLH3-1I	1	Q	F6	7	8	87.5		7	6	1	0.316228	6	7	7	7	7	7	7	7	7	7	77.7778	66.6667	77.7778	100	6.9	0.226	7.7	0.678	89.6104	3.72504	9	8	7	8	6	8	7	7	8	9	0.948683	6	9	3	0.123206	TM3
mtrm[126]/TM3 (original)	1E, 1F	SLH3-1I	1	Q	F7	5	8	62.5		5	4	1	0.483046	4	4	4	5	5	5	5	5	5	5	55.5556	44.4444	55.5556	66.6667	4.7	0.345221	7.7	0.678	61.039	3.09694	9	8	7	8	6	8	7	7	8	9	0.948683	6	9	3	0.123206	TM3
mtrm[126]/TM3 (original)	1E, 1F	SLH3-1I	1	Q	F8	5	8	62.5		6	4	2	0.471405	5	4	5	5	6	5	5	5	5	5	55.5556	44.4444	66.6667	66.6667	5	0.336901	7.7	0.678	64.9351	3.18569	9	8	7	8	6	8	7	7	8	9	0.948683	6	9	3	0.123206	TM3
mtrm[126]/TM3 (original)	1E, 1F	SLH3-1I	1	R	F1	5	7	71.4286		5	5	0	0	5	5	5	5	5	5	5	5	5	5	71.4286	71.4286	71.4286	83.3333	5	0	6.7	0.345221	74.6269	1.70141	6	7	7	7	6	6	7	7	7	7	0.483046	6	7	1	0.0720964	TM3
mtrm[126]/TM3 (original)	1E, 1F	SLH3-1I	1	R	F2	2	7	28.5714		2	2	0	0	2	2	2	2	2	2	2	2	2	2	28.5714	28.5714	28.5714	33.3333	2	0	6.7	0.345221	29.8507	0.680564	6	7	7	7	6	6	7	7	7	7	0.483046	6	7	1	0.0720964	mtrm[126]
mtrm[126]/TM3 (original)	1E, 1F	SLH3-1I	1	R	F3	5	7	71.4286		5	4	1	0.483046	4	5	5	4	4	5	5	5	5	5	71.4286	57.1429	71.4286	66.6667	4.7	0.345221	6.7	0.345221	70.1493	2.78491	6	7	7	7	6	6	7	7	7	7	0.483046	6	7	1	0.0720964	TM3
mtrm[126]/TM3 (original)	1E, 1F	SLH3-1I	1	R	F4	5	7	71.4286		5	4	1	0.316228	5	4	5	5	5	5	5	5	5	5	71.4286	57.1429	71.4286	66.6667	4.9	0.226	6.7	0.345221	73.1343	2.23782	6	7	7	7	6	6	7	7	7	7	0.483046	6	7	1	0.0720964	TM3
mtrm[126]/TM3 (original)	1E, 1F	SLH3-1I	1	R	F5	3	7	42.8571		3	3	0	0	3	3	3	3	3	3	3	3	3	3	42.8571	42.8571	42.8571	50	3	0	6.7	0.345221	44.7761	1.02085	6	7	7	7	6	6	7	7	7	7	0.483046	6	7	1	0.0720964	mtrm[126]
mtrm[126]/TM3 (original)	1E, 1F	SLH3-1I	1	R	F6	5	7	71.4286		5	5	0	0	5	5	5	5	5	5	5	5	5	5	71.4286	71.4286	71.4286	83.3333	5	0	6.7	0.345221	74.6269	1.70141	6	7	7	7	6	6	7	7	7	7	0.483046	6	7	1	0.0720964	mtrm[126]
mtrm[126]/TM3 (original)	1E, 1F	SLH3-1I	1	R	F7	5	7	71.4286		5	5	0	0	5	5	5	5	5	5	5	5	5	5	71.4286	71.4286	71.4286	83.3333	5	0	6.7	0.345221	74.6269	1.70141	6	7	7	7	6	6	7	7	7	7	0.483046	6	7	1	0.0720964	mtrm[126]
mtrm[126]/TM3 (original)	1E, 1F	SLH3-1I	1	R	F9	4	7	57.1429		4	3	1	0.421637	4	3	4	4	4	4	3	4	4	4	57.1429	42.8571	57.1429	50	3.8	0.301333	6.7	0.345221	56.7164	2.37325	6	7	7	7	6	6	7	7	7	7	0.483046	6	7	1	0.0720964	mtrm[126]
mtrm[126]/TM3 (original)	1E, 1F	SLH3-1I	1	Y	F1	5	10	50		5	5	0	0	5	5	5	5	5	5	5	5	5	5	41.6667	41.6667	41.6667	71.4286	5	0	9.8	1.25153	51.0204	2.88304	12	9	10	8	11	11	10	8	7	12	1.75119	7	12	5	0.178693	mtrm[126]
mtrm[126]/TM3 (original)	1E, 1F	SLH3-1I	1	Y	F10	6	10	60		7	4	3	0.843274	6	6	5	6	4	5	7	6	6	5	50	33.3333	58.3333	57.1429	5.6	0.602667	9.8	1.25153	57.1429	4.22266	12	9	10	8	11	11	10	8	7	12	1.75119	7	12	5	0.178693	TM3
mtrm[126]/TM3 (original)	1E, 1F	SLH3-1I	1	Y	F2	8	10	80		9	7	2	0.632456	8	7	7	8	8	9	8	7	8	8	66.6667	58.3333	75	100	7.8	0.452	9.8	1.25153	79.5918	4.93891	12	9	10	8	11	11	10	8	7	12	1.75119	7	12	5	0.178693	TM3
mtrm[126]/TM3 (original)	1E, 1F	SLH3-1I	1	Y	F3	7	10	70		7	5	2	0.843274	7	7	5	7	7	7	7	5	7	7	58.3333	41.6667	58.3333	71.4286	6.6	0.602667	9.8	1.25153	67.3469	4.67836	12	9	10	8	11	11	10	8	7	12	1.75119	7	12	5	0.178693	TM3
mtrm[126]/TM3 (original)	1E, 1F	SLH3-1I	1	Y	F4	6	10	60		6	5	1	0.421637	6	6	6	5	6	5	6	6	6	6	50	41.6667	50	71.4286	5.8	0.301333	9.8	1.25153	59.1837	3.61049	12	9	10	8	11	11	10	8	7	12	1.75119	7	12	5	0.178693	mtrm[126]
mtrm[126]/TM3 (original)	1E, 1F	SLH3-1I	1	Y	F6	8	10	80		9	6	3	0.966092	8	8	6	8	8	8	6	8	9	7	66.6667	50	75	85.7143	7.6	0.690441	9.8	1.25153	77.551	5.37792	12	9	10	8	11	11	10	8	7	12	1.75119	7	12	5	0.178693	mtrm[126]
mtrm[126]/TM3 (original)	1E, 1F	SLH3-1I	1	Y	F7	9.5	10	95		11	8	3	0.966092	8	9	10	9	9	11	11	9	10	10	79.1667	66.6667	91.6667	114.286	9.6	0.690441	9.8	1.25153	97.9592	6.3529	12	9	10	8	11	11	10	8	7	12	1.75119	7	12	5	0.178693	mtrm[126]
mtrm[126]/TM3 (original)	1E, 1F	SLH3-1I	1	Y	F8	8	10	80		9	6	3	1.1005	9	9	8	6	7	9	7	8	7	9	66.6667	50	75	85.7143	7.9	0.786503	9.8	1.25153	80.6122	5.77585	12	9	10	8	11	11	10	8	7	12	1.75119	7	12	5	0.178693	mtrm[126]
mtrm[126]/TM3 (original)	1E, 1F	SLH3-1I	1	Y	F9	6	10	60		7	6	1	0.516398	7	7	7	7	6	6	6	6	6	6	50	50	58.3333	85.7143	6.4	0.369056	9.8	1.25153	65.3061	4.04906	12	9	10	8	11	11	10	8	7	12	1.75119	7	12	5	0.178693	TM3
WT (male)	2B, S2A	SLH3-1H	5	AG	F1	3	8	37.5	91 (10)	3	3	0	0	3	3	3	3	3	3	3	3	3	3	37.5	37.5	37.5	42.8571	3	0	7.66667	0.369056	39.1304	0.833475	8	7	8	8	8	7	-	-	-	-	0.516398	7	8	1	0.0673562
WT (male)	2B, S2A	SLH3-1H	5	AG	F10	5	8	62.5		5	4	1	0.516398	5	4	4	4	5	5	4	5	5	5	62.5	50	62.5	57.1429	4.6	0.369056	7.66667	0.369056	60	2.48398	8	7	8	8	8	7	-	-	-	-	0.516398	7	8	1	0.0673562
WT (male)	2B, S2A	SLH3-1H	5	AG	F2	6	8	75		6	4	2	0.632456	4	6	6	6	6	6	6	6	6	6	75	50	75	57.1429	5.8	0.452	7.66667	0.369056	75.6522	3.06624	8	7	8	8	8	7	-	-	-	-	0.516398	7	8	1	0.0673562
WT (male)	2B, S2A	SLH3-1H	5	AG	F3	6	8	75		6	5	1	0.421637	5	6	6	6	6	6	6	6	6	5	75	62.5	75	71.4286	5.8	0.301333	7.66667	0.369056	75.6522	2.37089	8	7	8	8	8	7	-	-	-	-	0.516398	7	8	1	0.0673562
WT (male)	2B, S2A	SLH3-1H	5	AG	F4	6	8	75		6	5	1	0.516398	6	6	6	6	6	6	5	5	5	5	75	62.5	75	71.4286	5.6	0.369056	7.66667	0.369056	73.0435	2.6377	8	7	8	8	8	7	-	-	-	-	0.516398	7	8	1	0.0673562
WT (male)	2B, S2A	SLH3-1H	5	AG	F5	4	8	50		4	3	1	0.421637	4	4	4	4	4	4	4	3	3	4	50	37.5	50	42.8571	3.8	0.301333	7.66667	0.369056	49.5652	2.03449	8	7	8	8	8	7	-	-	-	-	0.516398	7	8	1	0.0673562
WT (male)	2B, S2A	SLH3-1H	5	AG	F6	4	8	50		4	4	0	0	4	4	4	4	4	4	4	4	4	4	50	50	50	57.1429	4	0	7.66667	0.369056	52.1739	1.1113	8	7	8	8	8	7	-	-	-	-	0.516398	7	8	1	0.0673562
WT (male)	2B, S2A	SLH3-1H	5	AG	F7	4	8	50		4	4	0	0	4	4	4	4	4	4	4	4	4	4	50	50	50	57.1429	4	0	7.66667	0.369056	52.1739	1.1113	8	7	8	8	8	7	-	-	-	-	0.516398	7	8	1	0.0673562
WT (male)	2B, S2A	SLH3-1H	5	AG	F8	4	8	50		4	2	2	0.674949	4	4	4	3	4	2	4	4	4	4	50	25	50	28.5714	3.7	0.482369	7.66667	0.369056	48.2609	2.96769	8	7	8	8	8	7	-	-	-	-	0.516398	7	8	1	0.0673562
WT (male)	2B, S2A	SLH3-1H	5	AG	F9	4	8	50		4	4	0	0	4	4	4	4	4	4	4	4	4	4	50	50	50	57.1429	4	0	7.66667	0.369056	52.1739	1.1113	8	7	8	8	8	7	-	-	-	-	0.516398	7	8	1	0.0673562
WT (male)	2B, S2A	SLH3-1H	5	AM	F1	3	7	42.8571		3	3	0	0	3	3	3	3	3	3	3	3	3	3	42.8571	42.8571	42.8571	42.8571	3	0	7	0	42.8571	0	7	7	7	7	7	7	7	7	-	-	0	7	7	0	0
WT (male)	2B, S2A	SLH3-1H	5	AM	F10	2	7	28.5714		2	2	0	0	2	2	2	2	2	2	2	2	2	2	28.5714	28.5714	28.5714	28.5714	2	0	7	0	28.5714	0	7	7	7	7	7	7	7	7	-	-	0	7	7	0	0
WT (male)	2B, S2A	SLH3-1H	5	AM	F2	2	7	28.5714		2	2	0	0	2	2	2	2	2	2	2	2	2	2	28.5714	28.5714	28.5714	28.5714	2	0	7	0	28.5714	0	7	7	7	7	7	7	7	7	-	-	0	7	7	0	0
WT (male)	2B, S2A	SLH3-1H	5	AM	F3	5	7	71.4286		5	3	2	0.674949	5	5	5	5	3	5	5	4	5	5	71.4286	42.8571	71.4286	42.8571	4.7	0.482369	7	0	67.1429	3.04911	7	7	7	7	7	7	7	7	-	-	0	7	7	0	0
WT (male)	2B, S2A	SLH3-1H	5	AM	F4	3	7	42.8571		3	3	0	0	3	3	3	3	3	3	3	3	3	3	42.8571	42.8571	42.8571	42.8571	3	0	7	0	42.8571	0	7	7	7	7	7	7	7	7	-	-	0	7	7	0	0
WT (male)	2B, S2A	SLH3-1H	5	AM	F5	4	7	57.1429		4	4	0	0	4	4	4	4	4	4	4	4	4	4	57.1429	57.1429	57.1429	57.1429	4	0	7	0	57.1429	0	7	7	7	7	7	7	7	7	-	-	0	7	7	0	0
WT (male)	2B, S2A	SLH3-1H	5	AM	F6	4	7	57.1429		4	4	0	0	4	4	4	4	4	4	4	4	4	4	57.1429	57.1429	57.1429	57.1429	4	0	7	0	57.1429	0	7	7	7	7	7	7	7	7	-	-	0	7	7	0	0
WT (male)	2B, S2A	SLH3-1H	5	AM	F7	4	7	57.1429		4	4	0	0	4	4	4	4	4	4	4	4	4	4	57.1429	57.1429	57.1429	57.1429	4	0	7	0	57.1429	0	7	7	7	7	7	7	7	7	-	-	0	7	7	0	0
WT (male)	2B, S2A	SLH3-1H	5	AM	F8	3	7	42.8571		3	3	0	0	3	3	3	3	3	3	3	3	3	3	42.8571	42.8571	42.8571	42.8571	3	0	7	0	42.8571	0	7	7	7	7	7	7	7	7	-	-	0	7	7	0	0
WT (male)	2B, S2A	SLH3-1H	5	AM	F9	5	7	71.4286		5	4	1	0.316228	5	5	5	5	5	5	5	5	5	4	71.4286	57.1429	71.4286	57.1429	4.9	0.226	7	0	70	1.42857	7	7	7	7	7	7	7	7	-	-	0	7	7	0	0
WT (male)	2B, S2A	SLH3-1H	5	AY	F1	5	7	71.4286		5	5	0	0	5	5	5	5	5	5	5	5	5	5	71.4286	71.4286	71.4286	71.4286	5	0	7	0	71.4286	0	7	7	7	7	7	7	7	7	7	-	0	7	7	0	0
WT (male)	2B, S2A	SLH3-1H	5	AY	F10	2	7	28.5714		2	2	0	0	2	2	2	2	2	2	2	2	2	2	28.5714	28.5714	28.5714	28.5714	2	0	7	0	28.5714	0	7	7	7	7	7	7	7	7	7	-	0	7	7	0	0
WT (male)	2B, S2A	SLH3-1H	5	AY	F2	5	7	71.4286		5	3	2	0.632456	3	5	5	5	5	5	5	5	5	5	71.4286	42.8571	71.4286	42.8571	4.8	0.452	7	0	68.5714	2.85714	7	7	7	7	7	7	7	7	7	-	0	7	7	0	0
WT (male)	2B, S2A	SLH3-1H	5	AY	F3	3	7	42.8571		3	3	0	0	3	3	3	3	3	3	3	3	3	3	42.8571	42.8571	42.8571	42.8571	3	0	7	0	42.8571	0	7	7	7	7	7	7	7	7	7	-	0	7	7	0	0
WT (male)	2B, S2A	SLH3-1H	5	AY	F4	4	7	57.1429		4	4	0	0	4	4	4	4	4	4	4	4	4	4	57.1429	57.1429	57.1429	57.1429	4	0	7	0	57.1429	0	7	7	7	7	7	7	7	7	7	-	0	7	7	0	0
WT (male)	2B, S2A	SLH3-1H	5	AY	F5	3	7	42.8571		3	3	0	0	3	3	3	3	3	3	3	3	3	3	42.8571	42.8571	42.8571	42.8571	3	0	7	0	42.8571	0	7	7	7	7	7	7	7	7	7	-	0	7	7	0	0
WT (male)	2B, S2A	SLH3-1H	5	AY	F6	5	7	71.4286		6	4	2	0.567646	5	5	5	5	5	5	5	6	4	4	71.4286	57.1429	85.7143	57.1429	4.9	0.405682	7	0	70	2.56436	7	7	7	7	7	7	7	7	7	-	0	7	7	0	0
WT (male)	2B, S2A	SLH3-1H	5	AY	F7	4	7	57.1429		4	4	0	0	4	4	4	4	4	4	4	4	4	4	57.1429	57.1429	57.1429	57.1429	4	0	7	0	57.1429	0	7	7	7	7	7	7	7	7	7	-	0	7	7	0	0
WT (male)	2B, S2A	SLH3-1H	5	AY	F8	4	7	57.1429		4	3	1	0.316228	4	4	4	4	4	4	3	4	4	4	57.1429	42.8571	57.1429	42.8571	3.9	0.226	7	0	55.7143	1.42857	7	7	7	7	7	7	7	7	7	-	0	7	7	0	0
WT (male)	2B, S2A	SLH3-1H	5	AY	F9	3	7	42.8571		4	3	1	0.316228	3	3	3	3	3	4	3	3	3	3	42.8571	42.8571	57.1429	42.8571	3.1	0.226	7	0	44.2857	1.42857	7	7	7	7	7	7	7	7	7	-	0	7	7	0	0
WT (male)	2B, S2A	SLH3-1H	5	BH	F1	5	10	50		5	4	1	0.316228	4	5	5	5	5	5	5	5	5	5	50	40	50	40	4.9	0.226	10	0	49	1	10	10	10	10	10	10	10	10	10	-	0	10	10	0	0
WT (male)	2B, S2A	SLH3-1H	5	BH	F10	4	10	40		4	4	0	0	4	4	4	4	4	4	4	4	4	4	40	40	40	40	4	0	10	0	40	0	10	10	10	10	10	10	10	10	10	-	0	10	10	0	0
WT (male)	2B, S2A	SLH3-1H	5	BH	F2	6	10	60		6	4	2	0.674949	6	6	6	6	6	6	4	6	6	5	60	40	60	40	5.7	0.482369	10	0	57	2.13437	10	10	10	10	10	10	10	10	10	-	0	10	10	0	0
WT (male)	2B, S2A	SLH3-1H	5	BH	F3	6	10	60		6	4	2	0.632456	4	6	6	6	6	6	6	6	6	6	60	40	60	40	5.8	0.452	10	0	58	2	10	10	10	10	10	10	10	10	10	-	0	10	10	0	0
WT (male)	2B, S2A	SLH3-1H	5	BH	F4	5	10	50		5	5	0	0	5	5	5	5	5	5	5	5	5	5	50	50	50	50	5	0	10	0	50	0	10	10	10	10	10	10	10	10	10	-	0	10	10	0	0
WT (male)	2B, S2A	SLH3-1H	5	BH	F5	6	10	60		6	4	2	0.843274	4	6	6	4	6	6	6	6	5	5	60	40	60	40	5.4	0.602667	10	0	54	2.66667	10	10	10	10	10	10	10	10	10	-	0	10	10	0	0
WT (male)	2B, S2A	SLH3-1H	5	BH	F6	4	10	40		4	4	0	0	4	4	4	4	4	4	4	4	4	4	40	40	40	40	4	0	10	0	40	0	10	10	10	10	10	10	10	10	10	-	0	10	10	0	0
WT (male)	2B, S2A	SLH3-1H	5	BH	F7	5	10	50		5	5	0	0	5	5	5	5	5	5	5	5	5	5	50	50	50	50	5	0	10	0	50	0	10	10	10	10	10	10	10	10	10	-	0	10	10	0	0
WT (male)	2B, S2A	SLH3-1H	5	BH	F8	2	10	20		2	2	0	0	2	2	2	2	2	2	2	2	2	2	20	20	20	20	2	0	10	0	20	0	10	10	10	10	10	10	10	10	10	-	0	10	10	0	0
WT (male)	2B, S2A	SLH3-1H	5	BH	F9	4	10	40		4	4	0	0	4	4	4	4	4	4	4	4	4	4	40	40	40	40	4	0	10	0	40	0	10	10	10	10	10	10	10	10	10	-	0	10	10	0	0
WT (male)	2B, S2A	SLH3-1H	5	BI	F1	5	9	55.5556		6	4	2	0.471405	5	5	5	5	5	4	5	6	5	5	55.5556	44.4444	66.6667	50	5	0.336901	8.8	0.301333	56.8182	1.90019	8	8	9	9	9	9	9	9	9	9	0.421637	8	9	1	0.0479133
WT (male)	2B, S2A	SLH3-1H	5	BI	F10	2	9	22.2222		2	2	0	0	2	2	2	2	2	2	2	2	2	2	22.2222	22.2222	22.2222	25	2	0	8.8	0.301333	22.7273	0.344353	8	8	9	9	9	9	9	9	9	9	0.421637	8	9	1	0.0479133
WT (male)	2B, S2A	SLH3-1H	5	BI	F2	4	9	44.4444		4	4	0	0	4	4	4	4	4	4	4	4	4	4	44.4444	44.4444	44.4444	50	4	0	8.8	0.301333	45.4545	0.688705	8	8	9	9	9	9	9	9	9	9	0.421637	8	9	1	0.0479133
WT (male)	2B, S2A	SLH3-1H	5	BI	F3	3	9	33.3333		3	2	1	0.483046	3	3	2	3	3	2	3	3	3	2	33.3333	22.2222	33.3333	25	2.7	0.345221	8.8	0.301333	30.6818	1.797	8	8	9	9	9	9	9	9	9	9	0.421637	8	9	1	0.0479133
WT (male)	2B, S2A	SLH3-1H	5	BI	F4	5	9	55.5556		5	4	1	0.483046	5	5	5	5	5	4	5	4	4	5	55.5556	44.4444	55.5556	50	4.7	0.345221	8.8	0.301333	53.4091	1.91519	8	8	9	9	9	9	9	9	9	9	0.421637	8	9	1	0.0479133
WT (male)	2B, S2A	SLH3-1H	5	BI	F5	6	9	66.6667		6	6	0	0	6	6	6	6	6	6	6	6	6	6	66.6667	66.6667	66.6667	75	6	0	8.8	0.301333	68.1818	1.03306	8	8	9	9	9	9	9	9	9	9	0.421637	8	9	1	0.0479133
WT (male)	2B, S2A	SLH3-1H	5	BI	F6	5	9	55.5556		5	4	1	0.421637	5	5	5	4	5	5	4	5	5	5	55.5556	44.4444	55.5556	50	4.8	0.301333	8.8	0.301333	54.5455	1.72589	8	8	9	9	9	9	9	9	9	9	0.421637	8	9	1	0.0479133
WT (male)	2B, S2A	SLH3-1H	5	BI	F8	6	9	66.6667		6	5	1	0.316228	6	6	6	6	6	6	6	6	6	5	66.6667	55.5556	66.6667	62.5	5.9	0.226	8.8	0.301333	67.0455	1.52422	8	8	9	9	9	9	9	9	9	9	0.421637	8	9	1	0.0479133
WT (male)	2B, S2A	SLH3-1H	5	BI	F9	5	9	55.5556		5	4	1	0.316228	4	5	5	5	5	5	5	5	5	5	55.5556	44.4444	55.5556	50	4.9	0.226	8.8	0.301333	55.6818	1.41531	8	8	9	9	9	9	9	9	9	9	0.421637	8	9	1	0.0479133
WT (male)	2B, S2A	SLH3-1H	5	BL	F1	5	9	55.5556		5	4	1	0.316228	5	5	4	5	5	5	5	5	5	5	55.5556	44.4444	55.5556	50	4.9	0.226	8.85714	0.270122	55.3226	1.35353	9	9	9	9	9	9	8	-	-	-	0.377964	8	9	1	0.0426734
WT (male)	2B, S2A	SLH3-1H	5	BL	F10	6	9	66.6667		6	4	2	0.632456	6	6	6	6	6	6	6	6	6	4	66.6667	44.4444	66.6667	50	5.8	0.452	8.85714	0.270122	65.4839	2.42482	9	9	9	9	9	9	8	-	-	-	0.377964	8	9	1	0.0426734
WT (male)	2B, S2A	SLH3-1H	5	BL	F2	6	9	66.6667		6	4	2	0.699206	6	6	5	4	6	5	6	6	6	6	66.6667	44.4444	66.6667	50	5.6	0.499705	8.85714	0.270122	63.2258	2.63816	9	9	9	9	9	9	8	-	-	-	0.377964	8	9	1	0.0426734
WT (male)	2B, S2A	SLH3-1H	5	BL	F3	7	9	77.7778		8	6	2	0.471405	7	8	7	7	7	6	7	7	7	7	77.7778	66.6667	88.8889	75	7	0.336901	8.85714	0.270122	79.0323	1.99252	9	9	9	9	9	9	8	-	-	-	0.377964	8	9	1	0.0426734
WT (male)	2B, S2A	SLH3-1H	5	BL	F4	7	9	77.7778		7	6	1	0.316228	7	7	7	6	7	7	7	7	7	7	77.7778	66.6667	77.7778	75	6.9	0.226	8.85714	0.270122	77.9032	1.54268	9	9	9	9	9	9	8	-	-	-	0.377964	8	9	1	0.0426734
WT (male)	2B, S2A	SLH3-1H	5	BL	F5	4	9	44.4444		4	4	0	0	4	4	4	4	4	4	4	4	4	4	44.4444	44.4444	44.4444	50	4	0	8.85714	0.270122	45.1613	0.60943	9	9	9	9	9	9	8	-	-	-	0.377964	8	9	1	0.0426734
WT (male)	2B, S2A	SLH3-1H	5	BL	F6	4	9	44.4444		4	4	0	0	4	4	4	4	4	4	4	4	4	4	44.4444	44.4444	44.4444	50	4	0	8.85714	0.270122	45.1613	0.60943	9	9	9	9	9	9	8	-	-	-	0.377964	8	9	1	0.0426734
WT (male)	2B, S2A	SLH3-1H	5	BL	F7	4	9	44.4444		5	4	1	0.316228	4	4	4	4	4	4	4	4	5	4	44.4444	44.4444	55.5556	50	4.1	0.226	8.85714	0.270122	46.2903	1.29032	9	9	9	9	9	9	8	-	-	-	0.377964	8	9	1	0.0426734
WT (male)	2B, S2A	SLH3-1H	5	BL	F8	6	9	66.6667		6	5	1	0.421637	6	6	6	6	6	6	6	6	5	5	66.6667	55.5556	66.6667	62.5	5.8	0.301333	8.85714	0.270122	65.4839	1.74558	9	9	9	9	9	9	8	-	-	-	0.377964	8	9	1	0.0426734
WT (male)	2B, S2A	SLH3-1H	5	BL	F9	7	9	77.7778		7	6	1	0.421637	7	7	7	6	7	6	7	7	7	7	77.7778	66.6667	77.7778	75	6.8	0.301333	8.85714	0.270122	76.7742	1.82743	9	9	9	9	9	9	8	-	-	-	0.377964	8	9	1	0.0426734
WT (male)	2B, S2A	SLH3-1H	5	BS	F1	5	9	55.5556		5	3	2	0.843274	5	3	3	4	5	5	5	5	5	4	50	30	50	37.5	4.4	0.602667	9	0.639225	48.8889	3.33763	8	10	8	9	10	9	-	-	-	-	0.894427	8	10	2	0.0993808
WT (male)	2B, S2A	SLH3-1H	5	BS	F10	5	9	55.5556		5	4	1	0.516398	4	4	5	5	5	4	5	5	4	5	50	40	50	50	4.6	0.369056	9	0.639225	51.1111	2.42328	8	10	8	9	10	9	-	-	-	-	0.894427	8	10	2	0.0993808
WT (male)	2B, S2A	SLH3-1H	5	BS	F2	4	9	44.4444		4	4	0	0	4	4	4	4	4	4	4	4	4	4	40	40	40	50	4	0	9	0.639225	44.4444	1.39675	8	10	8	9	10	9	-	-	-	-	0.894427	8	10	2	0.0993808
WT (male)	2B, S2A	SLH3-1H	5	BS	F3	7	9	77.7778		7	6	1	0.483046	6	6	7	7	7	7	7	6	7	7	70	60	70	75	6.7	0.345221	9	0.639225	74.4444	2.89037	8	10	8	9	10	9	-	-	-	-	0.894427	8	10	2	0.0993808
WT (male)	2B, S2A	SLH3-1H	5	BS	F4	3	9	33.3333		3	2	1	0.316228	3	3	2	3	3	3	3	3	3	3	30	20	30	25	2.9	0.226	9	0.639225	32.2222	1.50334	8	10	8	9	10	9	-	-	-	-	0.894427	8	10	2	0.0993808
WT (male)	2B, S2A	SLH3-1H	5	BS	F5	4	9	44.4444		4	2	2	0.674949	4	4	4	4	4	4	4	4	2	3	40	20	40	25	3.7	0.482369	9	0.639225	41.1111	2.70063	8	10	8	9	10	9	-	-	-	-	0.894427	8	10	2	0.0993808
WT (male)	2B, S2A	SLH3-1H	5	BS	F7	5	9	55.5556		5	4	1	0.516398	4	4	5	5	4	4	5	5	5	5	50	40	50	50	4.6	0.369056	9	0.639225	51.1111	2.42328	8	10	8	9	10	9	-	-	-	-	0.894427	8	10	2	0.0993808
WT (male)	2B, S2A	SLH3-1H	5	BS	F8	6	9	66.6667		7	4	3	0.942809	6	6	6	7	6	4	7	6	5	7	60	40	70	50	6	0.673802	9	0.639225	66.6667	3.91963	8	10	8	9	10	9	-	-	-	-	0.894427	8	10	2	0.0993808
WT (male)	2B, S2A	SLH3-1H	5	BS	F9	6	9	66.6667		6	5	1	0.516398	6	6	5	5	6	5	6	5	6	6	60	50	60	62.5	5.6	0.369056	9	0.639225	62.2222	2.66758	8	10	8	9	10	9	-	-	-	-	0.894427	8	10	2	0.0993808
WT (male)	2B, S2A	SLH3-1H	5	I	F1	3	7	42.8571		3	3	0	0	3	3	3	3	3	3	3	3	3	3	42.8571	42.8571	42.8571	50	3	0	6.875	0.252676	43.6364	0.709628	7	7	7	6	7	7	7	7	-	-	0.353553	6	7	1	0.0514259
WT (male)	2B, S2A	SLH3-1H	5	I	F10	5	7	71.4286		5	5	0	0	5	5	5	5	5	5	5	5	5	5	71.4286	71.4286	71.4286	83.3333	5	0	6.875	0.252676	72.7273	1.18271	7	7	7	6	7	7	7	7	-	-	0.353553	6	7	1	0.0514259
WT (male)	2B, S2A	SLH3-1H	5	I	F3	3	7	42.8571		3	3	0	0	3	3	3	3	3	3	3	3	3	3	42.8571	42.8571	42.8571	50	3	0	6.875	0.252676	43.6364	0.709628	7	7	7	6	7	7	7	7	-	-	0.353553	6	7	1	0.0514259
WT (male)	2B, S2A	SLH3-1H	5	I	F4	3	7	42.8571		3	3	0	0	3	3	3	3	3	3	3	3	3	3	42.8571	42.8571	42.8571	50	3	0	6.875	0.252676	43.6364	0.709628	7	7	7	6	7	7	7	7	-	-	0.353553	6	7	1	0.0514259
WT (male)	2B, S2A	SLH3-1H	5	I	F5	4	7	57.1429		4	4	0	0	4	4	4	4	4	4	4	4	4	4	57.1429	57.1429	57.1429	66.6667	4	0	6.875	0.252676	58.1818	0.946171	7	7	7	6	7	7	7	7	-	-	0.353553	6	7	1	0.0514259
WT (male)	2B, S2A	SLH3-1H	5	I	F6	3	7	42.8571		3	3	0	0	3	3	3	3	3	3	3	3	3	3	42.8571	42.8571	42.8571	50	3	0	6.875	0.252676	43.6364	0.709628	7	7	7	6	7	7	7	7	-	-	0.353553	6	7	1	0.0514259
WT (male)	2B, S2A	SLH3-1H	5	I	F7	3	7	42.8571		3	3	0	0	3	3	3	3	3	3	3	3	3	3	42.8571	42.8571	42.8571	50	3	0	6.875	0.252676	43.6364	0.709628	7	7	7	6	7	7	7	7	-	-	0.353553	6	7	1	0.0514259
WT (male)	2B, S2A	SLH3-1H	5	I	F8	2	7	28.5714		2	1	1	0.316228	1	2	2	2	2	2	2	2	2	2	28.5714	14.2857	28.5714	16.6667	1.9	0.226	6.875	0.252676	27.6364	1.5224	7	7	7	6	7	7	7	7	-	-	0.353553	6	7	1	0.0514259
WT (male)	2B, S2A	SLH3-1H	5	I	F9	4	7	57.1429		4	3	1	0.316228	3	4	4	4	4	4	4	4	4	4	57.1429	42.8571	57.1429	50	3.9	0.226	6.875	0.252676	56.7273	1.72242	7	7	7	6	7	7	7	7	-	-	0.353553	6	7	1	0.0514259
WT (male)	2B, S2A	SLH3-1H	5	J	F1	3	8	37.5		3	2	1	0.316228	3	3	2	3	3	3	3	3	3	3	37.5	25	37.5	33.3333	2.9	0.226	7.66667	0.583529	37.8261	1.82323	8	8	8	8	8	6	-	-	-	-	0.816497	6	8	2	0.1065
WT (male)	2B, S2A	SLH3-1H	5	J	F2	4	8	50		4	3	1	0.316228	4	4	3	4	4	4	4	4	4	4	50	37.5	50	50	3.9	0.226	7.66667	0.583529	50.8696	2.15322	8	8	8	8	8	6	-	-	-	-	0.816497	6	8	2	0.1065
WT (male)	2B, S2A	SLH3-1H	5	J	F3	5	8	62.5		5	5	0	0	5	5	5	5	5	5	5	5	5	5	62.5	62.5	62.5	83.3333	5	0	7.66667	0.583529	65.2174	2.1964	8	8	8	8	8	6	-	-	-	-	0.816497	6	8	2	0.1065
WT (male)	2B, S2A	SLH3-1H	5	J	F4	5	8	62.5		5	4	1	0.316228	5	5	5	5	5	5	5	4	5	5	62.5	50	62.5	66.6667	4.9	0.226	7.66667	0.583529	63.913	2.51683	8	8	8	8	8	6	-	-	-	-	0.816497	6	8	2	0.1065
WT (male)	2B, S2A	SLH3-1H	5	J	F5	5	8	62.5		5	4	1	0.483046	5	5	5	5	5	4	4	5	5	4	62.5	50	62.5	66.6667	4.7	0.345221	7.66667	0.583529	61.3043	2.86921	8	8	8	8	8	6	-	-	-	-	0.816497	6	8	2	0.1065
WT (male)	2B, S2A	SLH3-1H	5	J	F6	4	8	50		4	4	0	0	4	4	4	4	4	4	4	4	4	4	50	50	50	66.6667	4	0	7.66667	0.583529	52.1739	1.75712	8	8	8	8	8	6	-	-	-	-	0.816497	6	8	2	0.1065
WT (male)	2B, S2A	SLH3-1H	5	J	F7	5	8	62.5		5	4	1	0.316228	5	4	5	5	5	5	5	5	5	5	62.5	50	62.5	66.6667	4.9	0.226	7.66667	0.583529	63.913	2.51683	8	8	8	8	8	6	-	-	-	-	0.816497	6	8	2	0.1065
WT (male)	2B, S2A	SLH3-1H	5	J	F8	7	8	87.5		7	6	1	0.316228	7	7	7	7	7	7	7	7	6	7	87.5	75	87.5	100	6.9	0.226	7.66667	0.583529	90	3.29977	8	8	8	8	8	6	-	-	-	-	0.816497	6	8	2	0.1065
WT (male)	2B, S2A	SLH3-1H	5	J	F9	3	8	37.5		3	3	0	0	3	3	3	3	3	3	3	3	3	3	37.5	37.5	37.5	50	3	0	7.66667	0.583529	39.1304	1.31784	8	8	8	8	8	6	-	-	-	-	0.816497	6	8	2	0.1065
WT (male)	2B, S2A	SLH3-1H	5	X	F1	7	12	58.3333		7	6	1	0.316228	7	7	7	7	7	7	7	7	7	6	58.3333	50	58.3333	60	6.9	0.226	11.5556	0.519199	59.7115	1.46906	10	11	12	12	12	12	12	12	11	-	0.726483	10	12	2	0.0628687
WT (male)	2B, S2A	SLH3-1H	5	X	F2	5	12	41.6667		5	5	0	0	5	5	5	5	5	5	5	5	5	5	41.6667	41.6667	41.6667	50	5	0	11.5556	0.519199	43.2692	0.860229	10	11	12	12	12	12	12	12	11	-	0.726483	10	12	2	0.0628687
WT (male)	2B, S2A	SLH3-1H	5	X	F3	6.5	12	54.1667		7	5	2	0.823273	7	5	7	7	5	6	7	6	6	7	54.1667	41.6667	58.3333	50	6.3	0.588372	11.5556	0.519199	54.5192	2.50013	10	11	12	12	12	12	12	12	11	-	0.726483	10	12	2	0.0628687
WT (male)	2B, S2A	SLH3-1H	5	X	F4	6	12	50		6	6	0	0	6	6	6	6	6	6	6	6	6	6	50	50	50	60	6	0	11.5556	0.519199	51.9231	1.03227	10	11	12	12	12	12	12	12	11	-	0.726483	10	12	2	0.0628687
WT (male)	2B, S2A	SLH3-1H	5	X	F5	5	12	41.6667		5	5	0	0	5	5	5	5	5	5	5	5	5	5	41.6667	41.6667	41.6667	50	5	0	11.5556	0.519199	43.2692	0.860229	10	11	12	12	12	12	12	12	11	-	0.726483	10	12	2	0.0628687
mtrm[126]/TM3 (male)	2B, S2B	SLH3-1H	1	AA	F1	6	13	46.1538	47 (7)	6	6	0	0	6	6	6	6	6	6	6	6	6	6	46.1538	46.1538	46.1538	50	6	0	12.7	0.345221	47.2441	0.568241	13	12	12	13	13	12	13	13	13	13	0.483046	12	13	1	0.0380351	TM3
mtrm[126]/TM3 (male)	2B, S2B	SLH3-1H	1	AA	F2	4	13	30.7692		5	3	2	0.567646	4	4	4	5	5	4	3	4	4	4	30.7692	23.0769	38.4615	25	4.1	0.405682	12.7	0.345221	32.2835	1.4658	13	12	12	13	13	12	13	13	13	13	0.483046	12	13	1	0.0380351	mtrm[126]
mtrm[126]/TM3 (male)	2B, S2B	SLH3-1H	1	AA	F3	5	13	38.4615		5	5	0	0	5	5	5	5	5	5	5	5	5	5	38.4615	38.4615	38.4615	41.6667	5	0	12.7	0.345221	39.3701	0.473534	13	12	12	13	13	12	13	13	13	13	0.483046	12	13	1	0.0380351	mtrm[126]
mtrm[126]/TM3 (male)	2B, S2B	SLH3-1H	1	AA	F4	6	13	46.1538		6	5	1	0.316228	5	6	6	6	6	6	6	6	6	6	46.1538	38.4615	46.1538	41.6667	5.9	0.226	12.7	0.345221	46.4567	0.965518	13	12	12	13	13	12	13	13	13	13	0.483046	12	13	1	0.0380351	TM3
mtrm[126]/TM3 (male)	2B, S2B	SLH3-1H	1	AA	F5	5.5	13	42.3077		6	5	1	0.527046	5	5	5	5	6	5	6	6	6	6	42.3077	38.4615	46.1538	41.6667	5.5	0.376667	12.7	0.345221	43.3071	1.41193	13	12	12	13	13	12	13	13	13	13	0.483046	12	13	1	0.0380351	mtrm[126]
mtrm[126]/TM3 (male)	2B, S2B	SLH3-1H	1	AA	F6	6	13	46.1538		7	5	2	0.471405	6	6	6	6	6	6	7	6	6	5	46.1538	38.4615	53.8462	41.6667	6	0.336901	12.7	0.345221	47.2441	1.3041	13	12	12	13	13	12	13	13	13	13	0.483046	12	13	1	0.0380351	mtrm[126]
mtrm[126]/TM3 (male)	2B, S2B	SLH3-1H	1	AA	F7	7	13	53.8462		7	6	1	0.483046	7	6	7	7	7	6	6	7	7	7	53.8462	46.1538	53.8462	50	6.7	0.345221	12.7	0.345221	52.7559	1.35989	13	12	12	13	13	12	13	13	13	13	0.483046	12	13	1	0.0380351	TM3
mtrm[126]/TM3 (male)	2B, S2B	SLH3-1H	1	CJ	F1	2	7	28.5714		2	2	0	0	2	2	2	2	2	2	2	2	2	2	25	25	25	33.3333	2	0	7	0.336901	28.5714	0.608454	7	7	7	7	7	8	7	7	6	7	0.471405	6	8	2	0.0673435	TM3
mtrm[126]/TM3 (male)	2B, S2B	SLH3-1H	1	CJ	F2	4	7	57.1429		4	4	0	0	4	4	4	4	4	4	4	4	4	4	50	50	50	66.6667	4	0	7	0.336901	57.1429	1.21691	7	7	7	7	7	8	7	7	6	7	0.471405	6	8	2	0.0673435	mtrm[126]
mtrm[126]/TM3 (male)	2B, S2B	SLH3-1H	1	CJ	F3	3	7	42.8571		3	3	0	0	3	3	3	3	3	3	3	3	3	3	37.5	37.5	37.5	50	3	0	7	0.336901	42.8571	0.912681	7	7	7	7	7	8	7	7	6	7	0.471405	6	8	2	0.0673435	mtrm[126]
mtrm[126]/TM3 (male)	2B, S2B	SLH3-1H	1	CJ	F4	2	7	28.5714		2	2	0	0	2	2	2	2	2	2	2	2	2	2	25	25	25	33.3333	2	0	7	0.336901	28.5714	0.608454	7	7	7	7	7	8	7	7	6	7	0.471405	6	8	2	0.0673435	TM3
mtrm[126]/TM3 (male)	2B, S2B	SLH3-1H	1	CJ	F5	3	7	42.8571		4	2	2	0.471405	3	3	3	3	4	3	2	3	3	3	37.5	25	50	33.3333	3	0.336901	7	0.336901	42.8571	2.31692	7	7	7	7	7	8	7	7	6	7	0.471405	6	8	2	0.0673435	TM3
mtrm[126]/TM3 (male)	2B, S2B	SLH3-1H	1	CJ	F6	6.5	7	92.8571		7	6	1	0.527046	7	6	6	6	6	7	7	7	7	6	81.25	75	87.5	100	6.5	0.376667	7	0.336901	92.8571	3.09505	7	7	7	7	7	8	7	7	6	7	0.471405	6	8	2	0.0673435	TM3
mtrm[126]/TM3 (male)	2B, S2B	SLH3-1H	1	CJ	F7	1	7	14.2857		1	1	0	0	1	1	1	1	1	1	1	1	1	1	12.5	12.5	12.5	16.6667	1	0	7	0.336901	14.2857	0.304227	7	7	7	7	7	8	7	7	6	7	0.471405	6	8	2	0.0673435	mtrm[126]
mtrm[126]/TM3 (male)	2A (parental male), 2B, S2B	SLH3-1H	1	EF	F1	4	7	57.1429		4	4	0	0	4	4	4	4	4	4	4	4	4	4	57.1429	57.1429	57.1429	66.6667	4	0	6.8	0.319612	58.8235	1.22337	7	7	6	7	7	-	-	-	-	-	0.447214	6	7	1	0.0657667	TM3
mtrm[126]/TM3 (male)	2A (parental male), 2B, S2B	SLH3-1H	1	EF	F2	3	7	42.8571		4	3	1	0.316228	3	4	3	3	3	3	3	3	3	3	42.8571	42.8571	57.1429	50	3.1	0.226	6.8	0.319612	45.5882	1.74973	7	7	6	7	7	-	-	-	-	-	0.447214	6	7	1	0.0657667	mtrm[126]
mtrm[126]/TM3 (male)	2A (parental male), 2B, S2B	SLH3-1H	1	EF	F3	2	7	28.5714		2	1	1	0.316228	2	2	2	2	2	2	2	2	1	2	28.5714	14.2857	28.5714	16.6667	1.9	0.226	6.8	0.319612	27.9412	1.58124	7	7	6	7	7	-	-	-	-	-	0.447214	6	7	1	0.0657667	TM3
mtrm[126]/TM3 (male)	2A (parental male), 2B, S2B	SLH3-1H	1	EF	F4	4	7	57.1429		5	3	2	0.471405	4	5	4	4	4	3	4	4	4	4	57.1429	42.8571	71.4286	50	4	0.336901	6.8	0.319612	58.8235	2.51047	7	7	6	7	7	-	-	-	-	-	0.447214	6	7	1	0.0657667	TM3
mtrm[126]/TM3 (male)	2A (parental male), 2B, S2B	SLH3-1H	1	EF	F5	3	7	42.8571		3	3	0	0	3	3	3	3	3	3	3	3	3	3	42.8571	42.8571	42.8571	50	3	0	6.8	0.319612	44.1176	0.917526	7	7	6	7	7	-	-	-	-	-	0.447214	6	7	1	0.0657667	mtrm[126]
mtrm[126]/TM3 (male)	2A (parental male), 2B, S2B	SLH3-1H	1	EF	F6	5	7	71.4286		5	4	1	0.421637	5	5	5	5	5	4	5	5	5	4	71.4286	57.1429	71.4286	66.6667	4.8	0.301333	6.8	0.319612	70.5882	2.44945	7	7	6	7	7	-	-	-	-	-	0.447214	6	7	1	0.0657667	mtrm[126]
mtrm[126]/TM3 (male)	2B, S2B	SLH3-1H	1	EQ	F1	9.5	11	86.3636		11	8	3	0.966092	8	10	9	10	10	9	9	11	10	8	79.1667	66.6667	91.6667	80	9.4	0.690441	10.8	0.563743	87.037	3.4703	10	10	10	11	12	12	11	10	11	11	0.788811	10	12	2	0.073038	mtrm[126]
mtrm[126]/TM3 (male)	2B, S2B	SLH3-1H	1	EQ	F2	4	11	36.3636		4	3	1	0.316228	4	4	4	4	3	4	4	4	4	4	33.3333	25	33.3333	30	3.9	0.226	10.8	0.563743	36.1111	1.24618	10	10	10	11	12	12	11	10	11	11	0.788811	10	12	2	0.073038	TM3
mtrm[126]/TM3 (male)	2B, S2B	SLH3-1H	1	EQ	F3	7	11	63.6364		7	6	1	0.421637	7	7	7	7	7	7	7	7	6	6	58.3333	50	58.3333	60	6.8	0.301333	10.8	0.563743	62.963	1.9076	10	10	10	11	12	12	11	10	11	11	0.788811	10	12	2	0.073038	mtrm[126]
mtrm[126]/TM3 (male)	2B, S2B	SLH3-1H	1	EQ	F4	5	11	45.4545		6	4	2	0.632456	4	5	5	6	5	4	4	5	5	5	41.6667	33.3333	50	40	4.8	0.452	10.8	0.563743	44.4444	2.11733	10	10	10	11	12	12	11	10	11	11	0.788811	10	12	2	0.073038	mtrm[126]
mtrm[126]/TM3 (male)	2B, S2B	SLH3-1H	1	EQ	F5	4	11	36.3636		4	4	0	0	4	4	4	4	4	4	4	4	4	4	33.3333	33.3333	33.3333	40	4	0	10.8	0.563743	37.037	0.855432	10	10	10	11	12	12	11	10	11	11	0.788811	10	12	2	0.073038	TM3
mtrm[126]/TM3 (male)	2B, S2B	SLH3-1H	1	EQ	F6	6	11	54.5455		6	5	1	0.516398	6	6	5	6	5	6	6	5	5	6	50	41.6667	50	50	5.6	0.369056	10.8	0.563743	51.8519	1.92886	10	10	10	11	12	12	11	10	11	11	0.788811	10	12	2	0.073038	TM3
mtrm[126]/TM3 (male)	2B, S2B	SLH3-1H	1	EQ	F7	8	11	72.7273		8	7	1	0.483046	8	7	7	7	8	8	8	8	8	8	66.6667	58.3333	66.6667	70	7.7	0.345221	10.8	0.563743	71.2963	2.17074	10	10	10	11	12	12	11	10	11	11	0.788811	10	12	2	0.073038	TM3
mtrm[126]/TM3 (male)	2B, S2B	SLH3-1H	1	ET	F1	4	12	33.3333		4	4	0	0	4	4	4	4	4	4	4	4	4	4	33.3333	33.3333	33.3333	36.3636	4	0	11.8571	0.270122	33.7349	0.340056	12	11	12	12	12	12	12	-	-	-	0.377964	11	12	1	0.0318765	mtrm[126]
mtrm[126]/TM3 (male)	2B, S2B	SLH3-1H	1	ET	F2	5	12	41.6667		6	4	2	0.567646	5	5	5	5	4	5	5	5	6	4	41.6667	33.3333	50	36.3636	4.9	0.405682	11.8571	0.270122	41.3253	1.57017	12	11	12	12	12	12	12	-	-	-	0.377964	11	12	1	0.0318765	TM3
mtrm[126]/TM3 (male)	2B, S2B	SLH3-1H	1	ET	F3	4	12	33.3333		4	3	1	0.316228	4	4	4	4	4	4	3	4	4	4	33.3333	25	33.3333	27.2727	3.9	0.226	11.8571	0.270122	32.8916	0.906205	12	11	12	12	12	12	12	-	-	-	0.377964	11	12	1	0.0318765	mtrm[126]
mtrm[126]/TM3 (male)	2B, S2B	SLH3-1H	1	ET	F4	5	12	41.6667		5	4	1	0.421637	5	4	5	5	5	5	5	5	5	4	41.6667	33.3333	41.6667	36.3636	4.8	0.301333	11.8571	0.270122	40.4819	1.19625	12	11	12	12	12	12	12	-	-	-	0.377964	11	12	1	0.0318765	mtrm[126]
mtrm[126]/TM3 (male)	2B, S2B	SLH3-1H	1	ET	F5	6	12	50		6	5	1	0.316228	6	6	6	6	6	5	6	6	6	6	50	41.6667	50	45.4545	5.9	0.226	11.8571	0.270122	49.759	0.981257	12	11	12	12	12	12	12	-	-	-	0.377964	11	12	1	0.0318765	TM3
mtrm[126]/TM3 (male)	2B, S2B	SLH3-1H	1	ET	F6	6	12	50		7	4	3	0.843274	4	7	6	6	6	6	5	5	6	5	50	33.3333	58.3333	36.3636	5.6	0.602667	11.8571	0.270122	47.2289	2.29883	12	11	12	12	12	12	12	-	-	-	0.377964	11	12	1	0.0318765	TM3
mtrm[126]/TM3 (male)	2B, S2B	SLH3-1H	1	ET	F7	8	12	66.6667		9	7	2	0.674949	7	9	8	9	8	8	8	9	8	9	66.6667	58.3333	75	63.6364	8.3	0.482369	11.8571	0.270122	70	1.93343	12	11	12	12	12	12	12	-	-	-	0.377964	11	12	1	0.0318765	mtrm[126]
mtrm[126]/TM3 (male)	2B, S2B	SLH3-1H	1	N	F1	4	8	50		4	4	0	0	4	4	4	4	4	4	4	4	4	4	50	50	50	57.1429	4	0	7.9	0.226	50.6329	0.640923	8	8	8	8	8	8	8	8	8	7	0.316228	7	8	1	0.0400288	mtrm[126]
mtrm[126]/TM3 (male)	2B, S2B	SLH3-1H	1	N	F2	3	8	37.5		3	3	0	0	3	3	3	3	3	3	3	3	3	3	37.5	37.5	37.5	42.8571	3	0	7.9	0.226	37.9747	0.480692	8	8	8	8	8	8	8	8	8	7	0.316228	7	8	1	0.0400288	TM3
mtrm[126]/TM3 (male)	2B, S2B	SLH3-1H	1	N	F3	6	8	75		6	5	1	0.316228	6	5	6	6	6	6	6	6	6	6	75	62.5	75	71.4286	5.9	0.226	7.9	0.226	74.6835	1.57988	8	8	8	8	8	8	8	8	8	7	0.316228	7	8	1	0.0400288	mtrm[126]
mtrm[126]/TM3 (male)	2B, S2B	SLH3-1H	1	N	F4	2	8	25		2	2	0	0	2	2	2	2	2	2	2	2	2	2	25	25	25	28.5714	2	0	7.9	0.226	25.3165	0.320461	8	8	8	8	8	8	8	8	8	7	0.316228	7	8	1	0.0400288	TM3
mtrm[126]/TM3 (male)	2B, S2B	SLH3-1H	1	N	F5	3	8	37.5		3	3	0	0	3	3	3	3	3	3	3	3	3	3	37.5	37.5	37.5	42.8571	3	0	7.9	0.226	37.9747	0.480692	8	8	8	8	8	8	8	8	8	7	0.316228	7	8	1	0.0400288	mtrm[126]
mtrm[126]/TM3 (male)	2B, S2B	SLH3-1H	1	N	F6	4	8	50		4	4	0	0	4	4	4	4	4	4	4	4	4	4	50	50	50	57.1429	4	0	7.9	0.226	50.6329	0.640923	8	8	8	8	8	8	8	8	8	7	0.316228	7	8	1	0.0400288	TM3
mtrm[126]/TM3 (male)	2B, S2B	SLH3-1H	1	V	F1	4	10	40		4	4	0	0	4	4	4	4	4	4	4	4	4	4	40	40	40	40	4	0	10	0	40	0	10	10	10	10	10	10	10	10	10	10	0	10	10	0	0	TM3
mtrm[126]/TM3 (male)	2B, S2B	SLH3-1H	1	V	F2	3	10	30		3	3	0	0	3	3	3	3	3	3	3	3	3	3	30	30	30	30	3	0	10	0	30	0	10	10	10	10	10	10	10	10	10	10	0	10	10	0	0	mtrm[126]
mtrm[126]/TM3 (male)	2B, S2B	SLH3-1H	1	V	F3	4	10	40		4	4	0	0	4	4	4	4	4	4	4	4	4	4	40	40	40	40	4	0	10	0	40	0	10	10	10	10	10	10	10	10	10	10	0	10	10	0	0	mtrm[126]
mtrm[126]/TM3 (male)	2B, S2B	SLH3-1H	1	V	F4	5	10	50		5	4	1	0.421637	5	5	5	5	5	5	4	5	4	5	50	40	50	40	4.8	0.301333	10	0	48	1.33333	10	10	10	10	10	10	10	10	10	10	0	10	10	0	0	TM3
mtrm[126]/TM3 (male)	2B, S2B	SLH3-1H	1	V	F5	6	10	60		6	6	0	0	6	6	6	6	6	6	6	6	6	6	60	60	60	60	6	0	10	0	60	0	10	10	10	10	10	10	10	10	10	10	0	10	10	0	0	mtrm[126]
mtrm[126]/TM3 (male)	2B, S2B	SLH3-1H	1	V	F6	2	10	20		2	2	0	0	2	2	2	2	2	2	2	2	2	2	20	20	20	20	2	0	10	0	20	0	10	10	10	10	10	10	10	10	10	10	0	10	10	0	0	TM3
mtrm[126]/TM3 (male)	2B, S2B	SLH3-1H	1	V	F7	2	10	20		2	2	0	0	2	2	2	2	2	2	2	2	2	2	20	20	20	20	2	0	10	0	20	0	10	10	10	10	10	10	10	10	10	10	0	10	10	0	0	TM3
nos;mtrm[126]/TM3	3	SLH3-1R	4	A	F1	2	5	40	63 (9)	2	2	0	0	2	2	2	2	2	2	2	2	2	2	33.3333	33.3333	33.3333	50	2	0	4.9	0.405682	40.8163	1.49526	5	5	6	5	4	4	5	5	5	5	0.567646	4	6	2	0.115846
nos;mtrm[126]/TM3	3	SLH3-1G	4	A	F1	4	9	44.4444		4	4	0	0	4	4	4	4	4	4	4	4	4	4	36.3636	36.3636	36.3636	50	4	0	9.2	0.656741	43.4783	1.37331	11	8	8	10	9	9	9	9	9	10	0.918937	8	11	3	0.0998844
nos;mtrm[126]/TM3	3	SLH3-1R	4	A	F2	4	5	80		5	3	2	0.567646	3	4	4	4	4	4	4	5	4	5	66.6667	50	83.3333	75	4.1	0.405682	4.9	0.405682	83.6735	4.77664	5	5	6	5	4	4	5	5	5	5	0.567646	4	6	2	0.115846
nos;mtrm[126]/TM3	3	SLH3-1G	4	A	F2	7	9	77.7778		8	6	2	0.567646	7	8	7	7	7	8	7	7	6	7	63.6364	54.5455	72.7273	75	7.1	0.405682	9.2	0.656741	77.1739	3.12234	11	8	8	10	9	9	9	9	9	10	0.918937	8	11	3	0.0998844
nos;mtrm[126]/TM3	3	SLH3-1R	4	A	F3	3.5	5	70		4	3	1	0.527046	4	3	3	4	4	4	3	4	3	3	58.3333	50	66.6667	75	3.5	0.376667	4.9	0.405682	71.4286	4.29143	5	5	6	5	4	4	5	5	5	5	0.567646	4	6	2	0.115846
nos;mtrm[126]/TM3	3	SLH3-1G	4	A	F3	5	9	55.5556		5	4	1	0.421637	4	5	5	5	5	5	5	5	4	5	45.4545	36.3636	45.4545	50	4.8	0.301333	9.2	0.656741	52.1739	2.19459	11	8	8	10	9	9	9	9	9	10	0.918937	8	11	3	0.0998844
nos;mtrm[126]/TM3	3	SLH3-1R	4	A	F4	5	5	100		5	4	1	0.421637	4	5	5	5	5	5	5	5	5	4	83.3333	66.6667	83.3333	100	4.8	0.301333	4.9	0.405682	97.9592	4.50361	5	5	6	5	4	4	5	5	5	5	0.567646	4	6	2	0.115846
nos;mtrm[126]/TM3	3	SLH3-1G	4	A	F4	6	9	66.6667		7	5	2	0.788811	6	6	5	6	5	7	5	5	7	6	54.5455	45.4545	63.6364	62.5	5.8	0.563743	9.2	0.656741	63.0435	3.36403	11	8	8	10	9	9	9	9	9	10	0.918937	8	11	3	0.0998844
nos;mtrm[126]/TM3	3	SLH3-1R	4	A	F5	3	5	60		3	2	1	0.316228	2	3	3	3	3	3	3	3	3	3	50	33.3333	50	50	2.9	0.226	4.9	0.405682	59.1837	2.97753	5	5	6	5	4	4	5	5	5	5	0.567646	4	6	2	0.115846
nos;mtrm[126]/TM3	3	SLH3-1R	4	A	F6	5	5	100		5	4	1	0.516398	5	5	4	5	4	4	5	4	5	5	83.3333	66.6667	83.3333	100	4.6	0.369056	4.9	0.405682	93.8776	4.78893	5	5	6	5	4	4	5	5	5	5	0.567646	4	6	2	0.115846
nos;mtrm[126]/TM3	3	SLH3-1G	4	A	F6	5	9	55.5556		7	4	3	0.971825	5	5	5	5	4	7	7	5	6	6	45.4545	36.3636	63.6364	50	5.5	0.694539	9.2	0.656741	59.7826	3.8372	11	8	8	10	9	9	9	9	9	10	0.918937	8	11	3	0.0998844
nos;mtrm[126]/TM3	3	SLH3-1R	4	A	F7	2	5	40		2	2	0	0	2	2	2	2	2	2	2	2	2	2	33.3333	33.3333	33.3333	50	2	0	4.9	0.405682	40.8163	1.49526	5	5	6	5	4	4	5	5	5	5	0.567646	4	6	2	0.115846
nos;mtrm[126]/TM3	3	SLH3-1G	4	A	F7	6	9	66.6667		7	5	2	0.674949	7	5	6	7	6	6	6	6	7	7	54.5455	45.4545	63.6364	62.5	6.3	0.482369	9.2	0.656741	68.4783	3.17186	11	8	8	10	9	9	9	9	9	10	0.918937	8	11	3	0.0998844
nos;mtrm[126]/TM3	3	SLH3-1G	4	B	F1	4	7	57.1429		5	4	1	0.316228	5	4	4	4	4	4	4	4	4	4	36.3636	36.3636	45.4545	57.1429	4.1	0.226	8	1.0107	51.25	3.12578	7	11	7	9	9	7	7	7	9	7	1.41421	7	11	4	0.176777
nos;mtrm[126]/TM3	3	SLH3-1G	4	B	F2	7	7	100		7	6	1	0.316228	7	7	7	7	7	6	7	7	7	7	63.6364	54.5455	63.6364	85.7143	6.9	0.226	8	1.0107	86.25	4.98092	7	11	7	9	9	7	7	7	9	7	1.41421	7	11	4	0.176777
nos;mtrm[126]/TM3	3	SLH3-1G	4	B	F3	7	7	100		7	6	1	0.316228	7	7	7	7	7	7	7	7	7	6	63.6364	54.5455	63.6364	85.7143	6.9	0.226	8	1.0107	86.25	4.98092	7	11	7	9	9	7	7	7	9	7	1.41421	7	11	4	0.176777
nos;mtrm[126]/TM3	3	SLH3-1G	4	B	F4	5	7	71.4286		6	5	1	0.483046	6	5	5	5	5	5	5	5	6	6	45.4545	45.4545	54.5455	71.4286	5.3	0.345221	8	1.0107	66.25	4.16673	7	11	7	9	9	7	7	7	9	7	1.41421	7	11	4	0.176777
nos;mtrm[126]/TM3	3	SLH3-1G	4	B	F5	6	7	85.7143		6	4	2	0.849837	6	6	4	6	6	6	6	4	6	5	54.5455	36.3636	54.5455	57.1429	5.5	0.607357	8	1.0107	68.75	5.10443	7	11	7	9	9	7	7	7	9	7	1.41421	7	11	4	0.176777
nos;mtrm[126]/TM3	3	SLH3-1G	4	B	F6	7	7	100		8	5	3	0.994429	8	8	6	5	6	7	8	7	7	7	63.6364	45.4545	72.7273	71.4286	6.9	0.710693	8	1.0107	86.25	6.22081	7	11	7	9	9	7	7	7	9	7	1.41421	7	11	4	0.176777
nos;mtrm[126]/TM3	3	SLH3-1G	4	B	F7	7	7	100		9	6	3	0.843274	7	9	7	7	8	8	7	8	6	7	63.6364	54.5455	81.8182	85.7143	7.4	0.602667	8	1.0107	92.5	6.15219	7	11	7	9	9	7	7	7	9	7	1.41421	7	11	4	0.176777
nos;mtrm[126]/TM3	3	SLH3-1G	4	B	F8	4	7	57.1429		5	3	2	0.471405	4	4	5	4	4	4	3	4	4	4	36.3636	27.2727	45.4545	42.8571	4	0.336901	8	1.0107	50	3.35927	7	11	7	9	9	7	7	7	9	7	1.41421	7	11	4	0.176777
nos;mtrm[126]/TM3	3	SLH3-1S	4	C	F1	4	6	66.6667		5	4	1	0.316228	4	4	4	5	4	4	4	4	4	4	50	50	62.5	80	4.1	0.226	6.3	0.678	65.0794	3.48187	8	6	6	6	7	6	7	5	5	7	0.948683	5	8	3	0.150585
nos;mtrm[126]/TM3	3	SLH3-1G	4	C	F1	5	8.5	58.8235		5	4	1	0.316228	5	5	5	5	4	5	5	5	5	5	50	40	50	57.1429	4.9	0.226	8.5	0.771937	57.6471	2.59812	8	9	8	9	7	10	10	7	8	9	1.08012	7	10	3	0.127073
nos;mtrm[126]/TM3	3	SLH3-1S	4	C	F2	4	6	66.6667		4	3	1	0.516398	4	4	4	4	4	3	3	3	3	4	50	37.5	50	60	3.6	0.369056	6.3	0.678	57.1429	3.75807	8	6	6	6	7	6	7	5	5	7	0.948683	5	8	3	0.150585
nos;mtrm[126]/TM3	3	SLH3-1G	4	C	F2	7	8.5	82.3529		7	6	1	0.483046	6	7	6	7	7	7	6	7	7	7	70	60	70	85.7143	6.7	0.345221	8.5	0.771937	78.8235	3.64174	8	9	8	9	7	10	10	7	8	9	1.08012	7	10	3	0.127073
nos;mtrm[126]/TM3	3	SLH3-1S	4	C	F3	5	6	83.3333		6	5	1	0.483046	5	5	5	5	6	5	6	5	5	6	62.5	62.5	75	100	5.3	0.345221	6.3	0.678	84.127	4.68266	8	6	6	6	7	6	7	5	5	7	0.948683	5	8	3	0.150585
nos;mtrm[126]/TM3	3	SLH3-1G	4	C	F3	6	8.5	70.5882		6	6	0	0	6	6	6	6	6	6	6	6	6	6	60	60	60	85.7143	6	0	8.5	0.771937	70.5882	2.83653	8	9	8	9	7	10	10	7	8	9	1.08012	7	10	3	0.127073
nos;mtrm[126]/TM3	3	SLH3-1S	4	C	F4	4	6	66.6667		4	4	0	0	4	4	4	4	4	4	4	4	4	4	50	50	50	80	4	0	6.3	0.678	63.4921	3.02343	8	6	6	6	7	6	7	5	5	7	0.948683	5	8	3	0.150585
nos;mtrm[126]/TM3	3	SLH3-1G	4	C	F4	6.5	8.5	76.4706		7	5	2	0.823273	7	5	7	5	6	7	6	7	7	6	65	50	70	71.4286	6.3	0.588372	8.5	0.771937	74.1176	4.27219	8	9	8	9	7	10	10	7	8	9	1.08012	7	10	3	0.127073
nos;mtrm[126]/TM3	3	SLH3-1S	4	C	F5	4	6	66.6667		4	3	1	0.316228	4	3	4	4	4	4	4	4	4	4	50	37.5	50	60	3.9	0.226	6.3	0.678	61.9048	3.34803	8	6	6	6	7	6	7	5	5	7	0.948683	5	8	3	0.150585
nos;mtrm[126]/TM3	3	SLH3-1G	4	C	F5	5	8.5	58.8235		8	4	4	1.07497	5	5	8	5	6	5	5	4	5	6	50	40	80	57.1429	5.4	0.768252	8.5	0.771937	63.5294	4.74458	8	9	8	9	7	10	10	7	8	9	1.08012	7	10	3	0.127073
nos;mtrm[126]/TM3	3	SLH3-1G	4	C	F6	5	8.5	58.8235		5	4	1	0.483046	5	5	5	5	5	4	4	5	5	4	50	40	50	57.1429	4.7	0.345221	8.5	0.771937	55.2941	2.85772	8	9	8	9	7	10	10	7	8	9	1.08012	7	10	3	0.127073
nos;mtrm[126]/TM3	3	SLH3-1S	4	C	F7	5	6	83.3333		5	3	2	0.632456	5	5	3	5	5	5	5	5	5	5	62.5	37.5	62.5	60	4.8	0.452	6.3	0.678	76.1905	4.82093	8	6	6	6	7	6	7	5	5	7	0.948683	5	8	3	0.150585
nos;mtrm[126]/TM3	3	SLH3-1G	4	C	F7	7	8.5	82.3529		7	5	2	0.699206	7	6	7	7	5	7	6	7	7	7	70	50	70	71.4286	6.6	0.499705	8.5	0.771937	77.6471	4.06228	8	9	8	9	7	10	10	7	8	9	1.08012	7	10	3	0.127073
nos;mtrm[126]/TM3	3	SLH3-1G	4	C	F8	6	8.5	70.5882		7	5	2	0.632456	6	7	6	6	6	6	5	5	5	6	60	50	70	71.4286	5.8	0.452	8.5	0.771937	68.2353	3.61314	8	9	8	9	7	10	10	7	8	9	1.08012	7	10	3	0.127073
nos;mtrm[126]/TM3	3	SLH3-1G	4	E	F1	4	8	50		4	3	1	0.316228	4	4	4	3	4	4	4	4	4	4	50	37.5	50	42.8571	3.9	0.226	7.7	0.345221	50.6494	1.64201	8	8	8	7	8	7	8	8	8	7	0.483046	7	8	1	0.0627332
nos;mtrm[126]/TM3	3	SLH3-1G	4	E	F3	5	8	62.5		6	3	3	0.918937	6	5	5	5	3	6	5	5	6	6	62.5	37.5	75	42.8571	5.2	0.656741	7.7	0.345221	67.5325	4.00468	8	8	8	7	8	7	8	8	8	7	0.483046	7	8	1	0.0627332
nos;mtrm[126]/TM3	3	SLH3-1G	4	E	F4	6.5	8	81.25		7	6	1	0.527046	6	7	7	6	6	7	7	6	7	6	81.25	75	87.5	85.7143	6.5	0.376667	7.7	0.345221	84.4156	2.73669	8	8	8	7	8	7	8	8	8	7	0.483046	7	8	1	0.0627332
nos;mtrm[126]/TM3	3	SLH3-1G	4	E	F5	4	8	50		4	4	0	0	4	4	4	4	4	4	4	4	4	4	50	50	50	57.1429	4	0	7.7	0.345221	51.9481	1.03054	8	8	8	7	8	7	8	8	8	7	0.483046	7	8	1	0.0627332
nos;mtrm[126]/TM3	3	SLH3-1G	4	E	F8	9	8	112.5		11	8	3	0.918937	8	8	9	9	11	9	8	8	9	9	112.5	100	137.5	114.286	8.8	0.656741	7.7	0.345221	114.286	4.40259	8	8	8	7	8	7	8	8	8	7	0.483046	7	8	1	0.0627332
nos;mtrm[126]/TM3	3	SLH3-1G	4	G	F1	2	6	33.3333		2	2	0	0	2	2	2	2	2	2	2	2	2	2	28.5714	28.5714	28.5714	33.3333	2	0	6.1	0.226	32.7869	0.53749	6	6	6	6	6	6	6	7	6	6	0.316228	6	7	1	0.0518406
nos;mtrm[126]/TM3	3	SLH3-1G	4	G	F2	3	6	50		3	3	0	0	3	3	3	3	3	3	3	3	3	3	42.8571	42.8571	42.8571	50	3	0	6.1	0.226	49.1803	0.806235	6	6	6	6	6	6	6	7	6	6	0.316228	6	7	1	0.0518406
nos;mtrm[126]/TM3	3	SLH3-1G	4	G	F3	2	6	33.3333		2	1	1	0.316228	1	2	2	2	2	2	2	2	2	2	28.5714	14.2857	28.5714	16.6667	1.9	0.226	6.1	0.226	31.1475	1.71703	6	6	6	6	6	6	6	7	6	6	0.316228	6	7	1	0.0518406
nos;mtrm[126]/TM3	3	SLH3-1G	4	G	F4	2	6	33.3333		2	1	1	0.316228	2	2	2	2	1	2	2	2	2	2	28.5714	14.2857	28.5714	16.6667	1.9	0.226	6.1	0.226	31.1475	1.71703	6	6	6	6	6	6	6	7	6	6	0.316228	6	7	1	0.0518406
nos;mtrm[126]/TM3	3	SLH3-1G	4	G	F5	3	6	50		3	2	1	0.316228	3	3	3	3	3	3	3	3	3	2	42.8571	28.5714	42.8571	33.3333	2.9	0.226	6.1	0.226	47.541	1.81517	6	6	6	6	6	6	6	7	6	6	0.316228	6	7	1	0.0518406
nos;mtrm[126]/TM3	3	SLH3-1G	4	G	F6	6	6	100		6	4	2	0.707107	6	5	6	6	6	6	4	5	5	6	85.7143	57.1429	85.7143	66.6667	5.5	0.505351	6.1	0.226	90.1639	3.95247	6	6	6	6	6	6	6	7	6	6	0.316228	6	7	1	0.0518406
nos;mtrm[126]/TM3	3	SLH3-1G	4	G	F7	6	6	100		7	4	3	0.823273	6	4	5	5	7	6	6	6	6	6	85.7143	57.1429	100	66.6667	5.7	0.588372	6.1	0.226	93.4426	4.53448	6	6	6	6	6	6	6	7	6	6	0.316228	6	7	1	0.0518406
nos;mtrm[126]/TM3	3	SLH3-1G	4	G	F8	3	6	50		4	3	1	0.316228	3	3	3	3	3	3	3	3	3	4	42.8571	42.8571	57.1429	50	3.1	0.226	6.1	0.226	50.8197	1.83889	6	6	6	6	6	6	6	7	6	6	0.316228	6	7	1	0.0518406
nos;mtrm[126]/TM3	3	SLH3-1R	4	H	F1	4	5	80		4	3	1	0.316228	4	4	4	4	4	4	4	4	3	4	80	60	80	75	3.9	0.226	4.9	0.226	79.5918	2.60832	4	5	5	5	5	5	5	5	5	5	0.316228	4	5	1	0.0645363
nos;mtrm[126]/TM3	3	SLH3-1R	4	H	F2	3	5	60		3	3	0	0	3	3	3	3	3	3	3	3	3	3	60	60	60	75	3	0	4.9	0.226	61.2245	1.24948	4	5	5	5	5	5	5	5	5	5	0.316228	4	5	1	0.0645363
nos;mtrm[126]/TM3	3	SLH3-1R	4	H	F3	2	5	40		2	2	0	0	2	2	2	2	2	2	2	2	2	2	40	40	40	50	2	0	4.9	0.226	40.8163	0.832986	4	5	5	5	5	5	5	5	5	5	0.316228	4	5	1	0.0645363
nos;mtrm[126]/TM3	3	SLH3-1R	4	H	F4	4	5	80		4	4	0	0	4	4	4	4	4	4	4	4	4	4	80	80	80	100	4	0	4.9	0.226	81.6327	1.66597	4	5	5	5	5	5	5	5	5	5	0.316228	4	5	1	0.0645363
nos;mtrm[126]/TM3	3	SLH3-1R	4	H	F5	4	5	80		4	3	1	0.316228	4	4	4	4	4	4	4	4	4	3	80	60	80	75	3.9	0.226	4.9	0.226	79.5918	2.60832	4	5	5	5	5	5	5	5	5	5	0.316228	4	5	1	0.0645363
nos;mtrm[126]/TM3	3	SLH3-1R	4	H	F6	5	5	100		5	4	1	0.483046	4	5	4	5	5	5	4	5	5	5	100	80	100	100	4.7	0.345221	4.9	0.226	95.9184	3.68104	4	5	5	5	5	5	5	5	5	5	0.316228	4	5	1	0.0645363
nos;mtrm[126]/TM3	3	SLH3-1R	4	H	F7	2	5	40		2	2	0	0	2	2	2	2	2	2	2	2	2	2	40	40	40	50	2	0	4.9	0.226	40.8163	0.832986	4	5	5	5	5	5	5	5	5	5	0.316228	4	5	1	0.0645363
nos;mtrm[126]/TM3	3	SLH3-1R	4	H	F8	4	5	80		5	4	1	0.316228	4	4	4	5	4	4	4	4	4	4	80	80	100	100	4.1	0.226	4.9	0.226	83.6735	2.661	4	5	5	5	5	5	5	5	5	5	0.316228	4	5	1	0.0645363
nos;mtrm[126]/TM3	3	SLH3-1R	4	J	F1	4	7	57.1429		4	3	1	0.421637	4	4	3	4	4	4	4	3	4	4	57.1429	42.8571	57.1429	42.8571	3.8	0.301333	7	0	54.2857	1.90476	7	7	7	7	7	7	7	7	7	7	0	7	7	0	0
nos;mtrm[126]/TM3	3	SLH3-1R	4	J	F2	5	7	71.4286		5	4	1	0.483046	5	4	4	5	5	5	4	5	5	5	71.4286	57.1429	71.4286	57.1429	4.7	0.345221	7	0	67.1429	2.18218	7	7	7	7	7	7	7	7	7	7	0	7	7	0	0
nos;mtrm[126]/TM3	3	SLH3-1R	4	J	F3	6	7	85.7143		8	5	3	0.843274	7	6	5	6	6	6	8	7	6	7	85.7143	71.4286	114.286	71.4286	6.4	0.602667	7	0	91.4286	3.80952	7	7	7	7	7	7	7	7	7	7	0	7	7	0	0
nos;mtrm[126]/TM3	3	SLH3-1R	4	J	F4	4	7	57.1429		4	4	0	0	4	4	4	4	4	4	4	4	4	4	57.1429	57.1429	57.1429	57.1429	4	0	7	0	57.1429	0	7	7	7	7	7	7	7	7	7	7	0	7	7	0	0
nos;mtrm[126]/TM3	3	SLH3-1R	4	J	F5	4	7	57.1429		4	4	0	0	4	4	4	4	4	4	4	4	4	4	57.1429	57.1429	57.1429	57.1429	4	0	7	0	57.1429	0	7	7	7	7	7	7	7	7	7	7	0	7	7	0	0
nos;mtrm[126]/TM3	3	SLH3-1R	4	J	F6	5	7	71.4286		5	4	1	0.483046	5	4	4	5	5	5	5	4	5	5	71.4286	57.1429	71.4286	57.1429	4.7	0.345221	7	0	67.1429	2.18218	7	7	7	7	7	7	7	7	7	7	0	7	7	0	0
nos;mtrm[126]/TM3	3	SLH3-1R	4	J	F7	5	7	71.4286		5	4	1	0.316228	5	5	5	5	4	5	5	5	5	5	71.4286	57.1429	71.4286	57.1429	4.9	0.226	7	0	70	1.42857	7	7	7	7	7	7	7	7	7	7	0	7	7	0	0
nos;mtrm[126]/Pr	3	SLH3-1R	8	B	F1	4	8	50	33 (4)	4	4	0	0	4	4	4	4	4	4	4	4	4	4	50	50	50	80	4	0	7.3	0.757091	54.7945	2.51451	6	5	8	8	8	8	7	8	7	8	1.05935	5	8	3	0.145116
nos;mtrm[126]/Pr	3	SLH3-1R	8	B	F2	7	8	87.5		8	4	4	1.24722	7	4	7	6	7	8	7	8	8	8	87.5	50	100	80	7	0.891356	7.3	0.757091	95.8904	6.96806	6	5	8	8	8	8	7	8	7	8	1.05935	5	8	3	0.145116
nos;mtrm[126]/Pr	3	SLH3-1R	8	B	F3	4	8	50		5	3	2	0.471405	4	4	4	4	4	5	4	4	3	4	50	37.5	62.5	60	4	0.336901	7.3	0.757091	54.7945	3.23926	6	5	8	8	8	8	7	8	7	8	1.05935	5	8	3	0.145116
nos;mtrm[126]/Pr	3	SLH3-1R	8	B	F4	3	8	37.5		3	2	1	0.316228	2	3	3	3	3	3	3	3	3	3	37.5	25	37.5	40	2.9	0.226	7.3	0.757091	39.726	2.28034	6	5	8	8	8	8	7	8	7	8	1.05935	5	8	3	0.145116
nos;mtrm[126]/Pr	3	SLH3-1R	8	B	F5	4	8	50		4	4	0	0	4	4	4	4	4	4	4	4	4	4	50	50	50	80	4	0	7.3	0.757091	54.7945	2.51451	6	5	8	8	8	8	7	8	7	8	1.05935	5	8	3	0.145116
nos;mtrm[126]/Pr	3	SLH3-1R	8	B	F6	5	8	62.5		5	5	0	0	5	5	5	5	5	5	5	5	5	5	62.5	62.5	62.5	100	5	0	7.3	0.757091	68.4932	3.14314	6	5	8	8	8	8	7	8	7	8	1.05935	5	8	3	0.145116
nos;mtrm[126]/Pr	3	SLH3-1R	8	B	F7	5	8	62.5		5	4	1	0.483046	5	5	4	5	5	4	5	5	5	4	62.5	50	62.5	80	4.7	0.345221	7.3	0.757091	64.3836	3.62049	6	5	8	8	8	8	7	8	7	8	1.05935	5	8	3	0.145116
nos;mtrm[126]/Pr	3	SLH3-1R	8	B	F8	5	8	62.5		5	4	1	0.316228	5	5	5	5	4	5	5	5	5	5	62.5	50	62.5	80	4.9	0.226	7.3	0.757091	67.1233	3.37115	6	5	8	8	8	8	7	8	7	8	1.05935	5	8	3	0.145116
nos;mtrm[126]/Pr	3	SLH3-1S	8	C	F1	4	6	66.6667		5	2	3	0.948683	4	4	2	2	5	4	4	4	4	4	66.6667	33.3333	83.3333	66.6667	3.7	0.678	5.4	0.690441	68.5185	6.77429	6	6	3	5	5	6	6	6	6	5	0.966092	3	6	3	0.178906
nos;mtrm[126]/Pr	3	SLH3-1R	8	C	F1	4	9	44.4444		5	3	2	0.632456	5	4	4	5	4	4	4	4	5	3	40	30	50	42.8571	4.2	0.452	8.6	0.602667	48.8372	2.77516	10	9	9	8	8	7	8	9	9	9	0.843274	7	10	3	0.0980551
nos;mtrm[126]/Pr	3	SLH3-1S	8	C	F10	3	6	50		3	2	1	0.483046	3	3	3	3	3	2	2	2	3	3	50	33.3333	50	66.6667	2.7	0.345221	5.4	0.690441	50	4.00046	6	6	3	5	5	6	6	6	6	5	0.966092	3	6	3	0.178906
nos;mtrm[126]/Pr	3	SLH3-1S	8	C	F2	3	6	50		4	3	1	0.316228	3	3	3	4	3	3	3	3	3	3	50	50	66.6667	100	3.1	0.226	5.4	0.690441	57.4074	3.73868	6	6	3	5	5	6	6	6	6	5	0.966092	3	6	3	0.178906
nos;mtrm[126]/Pr	3	SLH3-1R	8	C	F2	6	9	66.6667		7	5	2	0.674949	5	6	5	6	6	6	6	5	5	7	60	50	70	71.4286	5.7	0.482369	8.6	0.602667	66.2791	3.2223	10	9	9	8	8	7	8	9	9	9	0.843274	7	10	3	0.0980551
nos;mtrm[126]/Pr	3	SLH3-1S	8	C	F3	1	6	16.6667		1	1	0	0	1	1	1	1	1	1	1	1	1	1	16.6667	16.6667	16.6667	33.3333	1	0	5.4	0.690441	18.5185	1.04769	6	6	3	5	5	6	6	6	6	5	0.966092	3	6	3	0.178906
nos;mtrm[126]/Pr	3	SLH3-1R	8	C	F3	6	9	66.6667		6	3	3	0.971825	3	6	5	6	6	6	6	5	6	6	60	30	60	42.8571	5.5	0.694539	8.6	0.602667	63.9535	4.08683	10	9	9	8	8	7	8	9	9	9	0.843274	7	10	3	0.0980551
nos;mtrm[126]/Pr	3	SLH3-1S	8	C	F4	4	6	66.6667		4	3	1	0.483046	4	4	4	3	4	3	4	4	4	3	66.6667	50	66.6667	100	3.7	0.345221	5.4	0.690441	68.5185	4.79881	6	6	3	5	5	6	6	6	6	5	0.966092	3	6	3	0.178906
nos;mtrm[126]/Pr	3	SLH3-1R	8	C	F4	7	9	77.7778		7	5	2	0.699206	7	7	7	6	6	5	7	7	7	7	70	50	70	71.4286	6.6	0.499705	8.6	0.602667	76.7442	3.50328	10	9	9	8	8	7	8	9	9	9	0.843274	7	10	3	0.0980551
nos;mtrm[126]/Pr	3	SLH3-1S	8	C	F5	2	6	33.3333		3	2	1	0.516398	2	2	2	2	2	2	3	3	3	3	33.3333	33.3333	50	66.6667	2.4	0.369056	5.4	0.690441	44.4444	3.93286	6	6	3	5	5	6	6	6	6	5	0.966092	3	6	3	0.178906
nos;mtrm[126]/Pr	3	SLH3-1R	8	C	F5	6	9	66.6667		6	5	1	0.421637	6	6	6	6	5	5	6	6	6	6	60	50	60	71.4286	5.8	0.301333	8.6	0.602667	67.4419	2.60325	10	9	9	8	8	7	8	9	9	9	0.843274	7	10	3	0.0980551
nos;mtrm[126]/Pr	3	SLH3-1S	8	C	F6	3.5	6	58.3333		4	3	1	0.527046	4	4	3	4	4	3	3	4	3	3	58.3333	50	66.6667	100	3.5	0.376667	5.4	0.690441	64.8148	4.79293	6	6	3	5	5	6	6	6	6	5	0.966092	3	6	3	0.178906
nos;mtrm[126]/Pr	3	SLH3-1R	8	C	F6	5	9	55.5556		6	4	2	0.567646	5	5	4	6	4	5	5	5	5	5	50	40	60	57.1429	4.9	0.405682	8.6	0.602667	56.9767	2.7346	10	9	9	8	8	7	8	9	9	9	0.843274	7	10	3	0.0980551
nos;mtrm[126]/Pr	3	SLH3-1S	8	C	F7	2	6	33.3333		2	0	2	0.674949	2	2	2	0	2	1	2	2	2	2	33.3333	0	33.3333	0	1.7	0.482369	5.4	0.690441	31.4815	4.3353	6	6	3	5	5	6	6	6	6	5	0.966092	3	6	3	0.178906
nos;mtrm[126]/Pr	3	SLH3-1R	8	C	F7	6	9	66.6667		7	5	2	0.875595	6	6	7	5	7	5	6	5	7	7	60	50	70	71.4286	6.1	0.625766	8.6	0.602667	70.9302	3.89914	10	9	9	8	8	7	8	9	9	9	0.843274	7	10	3	0.0980551
nos;mtrm[126]/Pr	3	SLH3-1S	8	C	F8	5	6	83.3333		5	4	1	0.316228	5	5	5	5	5	5	4	5	5	5	83.3333	66.6667	83.3333	133.333	4.9	0.226	5.4	0.690441	90.7407	5.45745	6	6	3	5	5	6	6	6	6	5	0.966092	3	6	3	0.178906
nos;mtrm[126]/Pr	3	SLH3-1R	8	C	F8	5.5	9	61.1111		7	4	3	0.966092	6	5	5	6	5	4	7	7	6	5	55	40	70	57.1429	5.6	0.690441	8.6	0.602667	65.1163	4.0861	10	9	9	8	8	7	8	9	9	9	0.843274	7	10	3	0.0980551
nos;mtrm[126]/Pr	3	SLH3-1S	8	C	F9	4	6	66.6667		5	3	2	0.567646	4	5	4	3	4	4	4	4	3	4	66.6667	50	83.3333	100	3.9	0.405682	5.4	0.690441	72.2222	5.26738	6	6	3	5	5	6	6	6	6	5	0.966092	3	6	3	0.178906
nos;mtrm[126]/Pr	3	SLH3-1R	8	E	F1	5	8.5	58.8235		5	5	0	0	5	5	5	5	5	5	5	5	5	5	55.5556	55.5556	55.5556	71.4286	5	0	8.4	0.499705	59.5238	1.56681	8	8	8	9	9	9	9	9	8	7	0.699206	7	9	2	0.0832388
nos;mtrm[126]/Pr	3	SLH3-1R	8	E	F2	6	8.5	70.5882		6	5	1	0.316228	6	6	6	6	6	6	6	5	6	6	66.6667	55.5556	66.6667	71.4286	5.9	0.226	8.4	0.499705	70.2381	2.19896	8	8	8	9	9	9	9	9	8	7	0.699206	7	9	2	0.0832388
nos;mtrm[126]/Pr	3	SLH3-1R	8	E	F3	5	8.5	58.8235		5	4	1	0.421637	5	5	4	4	5	5	5	5	5	5	55.5556	44.4444	55.5556	57.1429	4.8	0.301333	8.4	0.499705	57.1429	2.18677	8	8	8	9	9	9	9	9	8	7	0.699206	7	9	2	0.0832388
nos;mtrm[126]/Pr	3	SLH3-1R	8	E	F4	3	8.5	35.2941		3	3	0	0	3	3	3	3	3	3	3	3	3	3	33.3333	33.3333	33.3333	42.8571	3	0	8.4	0.499705	35.7143	0.940086	8	8	8	9	9	9	9	9	8	7	0.699206	7	9	2	0.0832388
nos;mtrm[126]/Pr	3	SLH3-1R	8	E	F5	5	8.5	58.8235		6	4	2	0.632456	4	4	4	5	5	5	5	6	5	5	55.5556	44.4444	66.6667	57.1429	4.8	0.452	8.4	0.499705	57.1429	2.81627	8	8	8	9	9	9	9	9	8	7	0.699206	7	9	2	0.0832388
nos;mtrm[126]/Pr	3	SLH3-1R	8	E	F6	6	8.5	70.5882		6	5	1	0.483046	6	6	5	6	6	6	6	6	5	5	66.6667	55.5556	66.6667	71.4286	5.7	0.345221	8.4	0.499705	67.8571	2.54897	8	8	8	9	9	9	9	9	8	7	0.699206	7	9	2	0.0832388
nos;mtrm[126]/Pr	3	SLH3-1R	8	E	F7	4	8.5	47.0588		4	4	0	0	4	4	4	4	4	4	4	4	4	4	44.4444	44.4444	44.4444	57.1429	4	0	8.4	0.499705	47.619	1.25345	8	8	8	9	9	9	9	9	8	7	0.699206	7	9	2	0.0832388
nos;Pr/TM3	3	SLH3-1S	7	C	F1	4	10	40	37 (5)	4	3	1	0.316228	4	3	4	4	4	4	4	4	4	4	36.3636	27.2727	36.3636	37.5	3.9	0.226	9.7	0.678	40.2062	1.61526	11	10	10	11	9	10	10	9	9	8	0.948683	8	11	3	0.0978024
nos;Pr/TM3	3	SLH3-1S	7	C	F2	4	10	40		4	3	1	0.316228	4	4	4	4	3	4	4	4	4	4	36.3636	27.2727	36.3636	37.5	3.9	0.226	9.7	0.678	40.2062	1.61526	11	10	10	11	9	10	10	9	9	8	0.948683	8	11	3	0.0978024
nos;Pr/TM3	3	SLH3-1S	7	C	F3	7	10	70		7	6	1	0.421637	7	6	7	7	7	7	6	7	7	7	63.6364	54.5455	63.6364	75	6.8	0.301333	9.7	0.678	70.1031	2.56715	11	10	10	11	9	10	10	9	9	8	0.948683	8	11	3	0.0978024
nos;Pr/TM3	3	SLH3-1S	7	C	F4	4	10	40		5	4	1	0.421637	4	4	5	4	4	4	4	4	4	5	36.3636	36.3636	45.4545	50	4.2	0.301333	9.7	0.678	43.299	1.91905	11	10	10	11	9	10	10	9	9	8	0.948683	8	11	3	0.0978024
nos;Pr/TM3	3	SLH3-1S	7	C	F5	4	10	40		4	4	0	0	4	4	4	4	4	4	4	4	4	4	36.3636	36.3636	36.3636	50	4	0	9.7	0.678	41.2371	1.27537	11	10	10	11	9	10	10	9	9	8	0.948683	8	11	3	0.0978024
nos;Pr/TM3	3	SLH3-1S	7	C	F6	4	10	40		4	3	1	0.421637	3	4	4	3	4	4	4	4	4	4	36.3636	27.2727	36.3636	37.5	3.8	0.301333	9.7	0.678	39.1753	1.83233	11	10	10	11	9	10	10	9	9	8	0.948683	8	11	3	0.0978024
nos;Pr/TM3	3	SLH3-1S	7	C	F7	4	10	40		4	2	2	0.849837	4	4	4	4	4	2	3	2	4	4	36.3636	18.1818	36.3636	25	3.5	0.607357	9.7	0.678	36.0825	2.98684	11	10	10	11	9	10	10	9	9	8	0.948683	8	11	3	0.0978024
nos;Pr/TM3	3	SLH3-1S	7	C	F8	3	10	30		3	3	0	0	3	3	3	3	3	3	3	3	3	3	27.2727	27.2727	27.2727	37.5	3	0	9.7	0.678	30.9278	0.956531	11	10	10	11	9	10	10	9	9	8	0.948683	8	11	3	0.0978024
nos;Pr/TM3	3	SLH3-1R	7	D	F1	3	7	42.8571		4	2	2	0.471405	3	3	2	3	4	3	3	3	3	3	42.8571	28.5714	57.1429	40	3	0.336901	6.6	0.499705	45.4545	2.72404	7	5	7	7	7	6	7	6	7	7	0.699206	5	7	2	0.10594
nos;Pr/TM3	1B (parental female), 3	SLH3-1S	7	D	F1	6	10	60		6	4	2	0.699206	6	6	6	6	4	6	6	5	5	6	50	33.3333	50	57.1429	5.6	0.499705	9.7	0.894534	57.732	3.27805	10	10	10	7	10	10	12	9	10	9	1.25167	7	12	5	0.129038
nos;Pr/TM3	3	SLH3-1R	7	D	F2	5	7	71.4286		5	5	0	0	5	5	5	5	5	5	5	5	5	5	71.4286	71.4286	71.4286	100	5	0	6.6	0.499705	75.7576	2.53797	7	5	7	7	7	6	7	6	7	7	0.699206	5	7	2	0.10594
nos;Pr/TM3	1B (parental female), 3	SLH3-1S	7	D	F2	5	10	50		5	4	1	0.483046	5	4	4	5	5	5	4	5	5	5	41.6667	33.3333	41.6667	57.1429	4.7	0.345221	9.7	0.894534	48.4536	2.52766	10	10	10	7	10	10	12	9	10	9	1.25167	7	12	5	0.129038
nos;Pr/TM3	3	SLH3-1R	7	D	F3	4	7	57.1429		4	3	1	0.483046	4	3	3	3	4	4	4	4	4	4	57.1429	42.8571	57.1429	60	3.7	0.345221	6.6	0.499705	56.0606	2.98058	7	5	7	7	7	6	7	6	7	7	0.699206	5	7	2	0.10594
nos;Pr/TM3	1B (parental female), 3	SLH3-1S	7	D	F3	6	10	60		6	5	1	0.483046	6	5	6	6	6	5	5	6	6	6	50	41.6667	50	71.4286	5.7	0.345221	9.7	0.894534	58.7629	2.86871	10	10	10	7	10	10	12	9	10	9	1.25167	7	12	5	0.129038
nos;Pr/TM3	3	SLH3-1R	7	D	F4	4	7	57.1429		4	4	0	0	4	4	4	4	4	4	4	4	4	4	57.1429	57.1429	57.1429	80	4	0	6.6	0.499705	60.6061	2.03038	7	5	7	7	7	6	7	6	7	7	0.699206	5	7	2	0.10594
nos;Pr/TM3	1B (parental female), 3	SLH3-1S	7	D	F4	4	10	40		5	3	2	0.666667	4	4	4	4	5	5	4	3	3	4	33.3333	25	41.6667	42.8571	4	0.47645	9.7	0.894534	41.2371	2.74865	10	10	10	7	10	10	12	9	10	9	1.25167	7	12	5	0.129038
nos;Pr/TM3	3	SLH3-1R	7	D	F5	3	7	42.8571		3	3	0	0	3	3	3	3	3	3	3	3	3	3	42.8571	42.8571	42.8571	60	3	0	6.6	0.499705	45.4545	1.52278	7	5	7	7	7	6	7	6	7	7	0.699206	5	7	2	0.10594
nos;Pr/TM3	1B (parental female), 3	SLH3-1S	7	D	F5	5	10	50		5	3	2	0.849837	5	5	4	3	3	5	5	5	5	5	41.6667	25	41.6667	42.8571	4.5	0.607357	9.7	0.894534	46.3918	3.35551	10	10	10	7	10	10	12	9	10	9	1.25167	7	12	5	0.129038
nos;Pr/TM3	3	SLH3-1R	7	D	F6	3	7	42.8571		3	3	0	0	3	3	3	3	3	3	3	3	3	3	42.8571	42.8571	42.8571	60	3	0	6.6	0.499705	45.4545	1.52278	7	5	7	7	7	6	7	6	7	7	0.699206	5	7	2	0.10594
nos;Pr/TM3	1B (parental female), 3	SLH3-1S	7	D	F6	6	10	60		7	4	3	0.823273	6	5	6	6	6	6	6	4	7	5	50	33.3333	58.3333	57.1429	5.7	0.588372	9.7	0.894534	58.7629	3.59905	10	10	10	7	10	10	12	9	10	9	1.25167	7	12	5	0.129038
nos;Pr/TM3	3	SLH3-1R	7	D	F7	4	7	57.1429		4	4	0	0	4	4	4	4	4	4	4	4	4	4	57.1429	57.1429	57.1429	80	4	0	6.6	0.499705	60.6061	2.03038	7	5	7	7	7	6	7	6	7	7	0.699206	5	7	2	0.10594
nos;Pr/TM3	1B (parental female), 3	SLH3-1S	7	D	F7	7	10	70		7	5	2	0.843274	7	5	5	7	7	7	7	7	7	7	58.3333	41.6667	58.3333	71.4286	6.6	0.602667	9.7	0.894534	68.0412	3.90723	10	10	10	7	10	10	12	9	10	9	1.25167	7	12	5	0.129038
nos;Pr/TM3	1B (parental female), 1C (F1 female), 3	SLH3-1S	7	D	F8	5	10	50		6	5	1	0.316228	5	5	6	5	5	5	5	5	5	5	41.6667	41.6667	50	71.4286	5.1	0.226	9.7	0.894534	52.5773	2.38027	10	10	10	7	10	10	12	9	10	9	1.25167	7	12	5	0.129038
nos;Pr/TM3	3	SLH3-1R	7	F	F1	3.5	7.5	46.6667		4	3	1	0.527046	4	3	4	4	3	3	3	4	4	3	38.8889	33.3333	44.4444	50	3.5	0.376667	7.5	0.607357	46.6667	2.78108	7	7	9	8	6	8	8	7	8	7	0.849837	6	9	3	0.113312
nos;Pr/TM3	3	SLH3-1R	7	F	F2	4	7.5	53.3333		4	3	1	0.483046	3	3	4	4	4	3	4	4	4	4	44.4444	33.3333	44.4444	50	3.7	0.345221	7.5	0.607357	49.3333	2.69685	7	7	9	8	6	8	8	7	8	7	0.849837	6	9	3	0.113312
nos;Pr/TM3	3	SLH3-1R	7	F	F3	5	7.5	66.6667		6	4	2	0.788811	5	5	5	6	6	4	5	4	4	4	55.5556	44.4444	66.6667	66.6667	4.8	0.563743	7.5	0.607357	64	4.0399	7	7	9	8	6	8	8	7	8	7	0.849837	6	9	3	0.113312
nos;Pr/TM3	3	SLH3-1R	7	F	F4	3	7.5	40		3	2	1	0.316228	3	3	3	3	3	3	3	3	3	2	33.3333	22.2222	33.3333	33.3333	2.9	0.226	7.5	0.607357	38.6667	1.92287	7	7	9	8	6	8	8	7	8	7	0.849837	6	9	3	0.113312
nos;Pr/TM3	3	SLH3-1R	7	F	F5	3	7.5	40		3	3	0	0	3	3	3	3	3	3	3	3	3	3	33.3333	33.3333	33.3333	50	3	0	7.5	0.607357	40	1.43329	7	7	9	8	6	8	8	7	8	7	0.849837	6	9	3	0.113312
nos;Pr/TM3	3	SLH3-1R	7	F	F6	5	7.5	66.6667		6	5	1	0.421637	5	6	5	5	5	5	5	5	5	6	55.5556	55.5556	66.6667	83.3333	5.2	0.301333	7.5	0.607357	69.3333	3.05493	7	7	9	8	6	8	8	7	8	7	0.849837	6	9	3	0.113312
nos;Pr/TM3	3	SLH3-1R	7	F	F7	4	7.5	53.3333		4	3	1	0.316228	4	4	3	4	4	4	4	4	4	4	44.4444	33.3333	44.4444	50	3.9	0.226	7.5	0.607357	52	2.2912	7	7	9	8	6	8	8	7	8	7	0.849837	6	9	3	0.113312
nos;Pr/TM3	3	SLH3-1R	7	H	F1	4	8	50		4	3	1	0.421637	3	4	4	4	3	4	4	4	4	4	36.3636	27.2727	36.3636	42.8571	3.8	0.301333	8.5	0.907133	44.7059	2.63008	9	10	8	8	8	9	7	8	7	11	1.2693	7	11	4	0.149329
nos;Pr/TM3	3	SLH3-1R	7	H	F2	5	8	62.5		5	4	1	0.483046	4	5	4	5	5	5	5	5	4	5	45.4545	36.3636	45.4545	57.1429	4.7	0.345221	8.5	0.907133	55.2941	3.16975	9	10	8	8	8	9	7	8	7	11	1.2693	7	11	4	0.149329
nos;Pr/TM3	3	SLH3-1R	7	H	F3	5	8	62.5		5	4	1	0.516398	4	4	5	4	5	4	5	5	5	5	45.4545	36.3636	45.4545	57.1429	4.6	0.369056	8.5	0.907133	54.1176	3.19714	9	10	8	8	8	9	7	8	7	11	1.2693	7	11	4	0.149329
nos;Pr/TM3	3	SLH3-1R	7	H	F4	5	8	62.5		5	5	0	0	5	5	5	5	5	5	5	5	5	5	45.4545	45.4545	45.4545	71.4286	5	0	8.5	0.907133	58.8235	2.77776	9	10	8	8	8	9	7	8	7	11	1.2693	7	11	4	0.149329
nos;Pr/TM3	3	SLH3-1R	7	H	F5	6	8	75		6	5	1	0.316228	6	6	6	6	6	6	6	6	5	6	54.5455	45.4545	54.5455	71.4286	5.9	0.226	8.5	0.907133	69.4118	3.4825	9	10	8	8	8	9	7	8	7	11	1.2693	7	11	4	0.149329
nos;Pr/TM3	3	SLH3-1R	7	H	F6	4	8	50		4	3	1	0.421637	4	4	4	4	4	3	4	4	3	4	36.3636	27.2727	36.3636	42.8571	3.8	0.301333	8.5	0.907133	44.7059	2.63008	9	10	8	8	8	9	7	8	7	11	1.2693	7	11	4	0.149329
nos;Pr/TM3	3	SLH3-1R	7	H	F7	5	8	62.5		5	5	0	0	5	5	5	5	5	5	5	5	5	5	45.4545	45.4545	45.4545	71.4286	5	0	8.5	0.907133	58.8235	2.77776	9	10	8	8	8	9	7	8	7	11	1.2693	7	11	4	0.149329
nos;mtrm[FL];mtrm[126]/TM3	3	SLH3-1G	3	A	F1	7	9.5	73.6842		8	5	3	0.918937	7	7	8	8	7	7	8	7	8	5	70	50	80	71.4286	7.2	0.656741	9	0.825235	80	4.57823	10	10	9	8	7	10	8	8	10	10	1.1547	7	10	3	0.1283
nos;mtrm[FL];mtrm[126]/TM3	3	SLH3-1R	5	A	F1	4	7	57.1429	57 (7)	4	3	1	0.316228	4	4	4	3	4	4	4	4	4	4	57.1429	42.8571	57.1429	50	3.9	0.226	6.6	0.369056	59.0909	2.10553	6	7	6	7	6	7	7	7	6	7	0.516398	6	7	1	0.0782421
nos;mtrm[FL];mtrm[126]/TM3	3	SLH3-1G	3	A	F2	3	9.5	31.5789		3	3	0	0	3	3	3	3	3	3	3	3	3	3	30	30	30	42.8571	3	0	9	0.825235	33.3333	1.3524	10	10	9	8	7	10	8	8	10	10	1.1547	7	10	3	0.1283
nos;mtrm[FL];mtrm[126]/TM3	3	SLH3-1R	5	A	F2	1	7	14.2857		1	1	0	0	1	1	1	1	1	1	1	1	1	1	14.2857	14.2857	14.2857	16.6667	1	0	6.6	0.369056	15.1515	0.374884	6	7	6	7	6	7	7	7	6	7	0.516398	6	7	1	0.0782421
nos;mtrm[FL];mtrm[126]/TM3	3	SLH3-1G	3	A	F3	5	9.5	52.6316		6	4	2	0.666667	5	4	5	6	4	6	5	5	5	5	50	40	60	57.1429	5	0.47645	9	0.825235	55.5556	3.25077	10	10	9	8	7	10	8	8	10	10	1.1547	7	10	3	0.1283
nos;mtrm[FL];mtrm[126]/TM3	3	SLH3-1R	5	A	F3	3	7	42.8571		3	3	0	0	3	3	3	3	3	3	3	3	3	3	42.8571	42.8571	42.8571	50	3	0	6.6	0.369056	45.4545	1.12465	6	7	6	7	6	7	7	7	6	7	0.516398	6	7	1	0.0782421
nos;mtrm[FL];mtrm[126]/TM3	3	SLH3-1G	3	A	F4	4.5	9.5	47.3684		5	3	2	0.699206	4	4	4	5	5	4	5	5	5	3	45	30	50	42.8571	4.4	0.499705	9	0.825235	48.8889	3.15753	10	10	9	8	7	10	8	8	10	10	1.1547	7	10	3	0.1283
nos;mtrm[FL];mtrm[126]/TM3	3	SLH3-1R	5	A	F4	4	7	57.1429		4	4	0	0	4	4	4	4	4	4	4	4	4	4	57.1429	57.1429	57.1429	66.6667	4	0	6.6	0.369056	60.6061	1.49953	6	7	6	7	6	7	7	7	6	7	0.516398	6	7	1	0.0782421
nos;mtrm[FL];mtrm[126]/TM3	3	SLH3-1G	3	A	F5	5.5	9.5	57.8947		6	3	3	1.0328	5	5	6	6	6	4	3	6	5	6	55	30	60	42.8571	5.2	0.738113	9	0.825235	57.7778	4.32016	10	10	9	8	7	10	8	8	10	10	1.1547	7	10	3	0.1283
nos;mtrm[FL];mtrm[126]/TM3	3	SLH3-1R	5	A	F5	2	7	28.5714		2	2	0	0	2	2	2	2	2	2	2	2	2	2	28.5714	28.5714	28.5714	33.3333	2	0	6.6	0.369056	30.303	0.749767	6	7	6	7	6	7	7	7	6	7	0.516398	6	7	1	0.0782421
nos;mtrm[FL];mtrm[126]/TM3	3	SLH3-1G	3	A	F6	6	9.5	63.1579		6	5	1	0.483046	5	6	5	6	6	6	6	5	6	6	60	50	60	71.4286	5.7	0.345221	9	0.825235	63.3333	3.0795	10	10	9	8	7	10	8	8	10	10	1.1547	7	10	3	0.1283
nos;mtrm[FL];mtrm[126]/TM3	3	SLH3-1R	5	A	F6	5	7	71.4286		5	5	0	0	5	5	5	5	5	5	5	5	5	5	71.4286	71.4286	71.4286	83.3333	5	0	6.6	0.369056	75.7576	1.87442	6	7	6	7	6	7	7	7	6	7	0.516398	6	7	1	0.0782421
nos;mtrm[FL];mtrm[126]/TM3	3	SLH3-1G	3	A	F7	5	9.5	52.6316		5	4	1	0.316228	5	5	5	5	5	5	4	5	5	5	50	40	50	57.1429	4.9	0.226	9	0.825235	54.4444	2.47263	10	10	9	8	7	10	8	8	10	10	1.1547	7	10	3	0.1283
nos;mtrm[FL];mtrm[126]/TM3	3	SLH3-1R	5	A	F7	3	7	42.8571		4	3	1	0.316228	3	3	4	3	3	3	3	3	3	3	42.8571	42.8571	57.1429	50	3.1	0.226	6.6	0.369056	46.9697	1.90952	6	7	6	7	6	7	7	7	6	7	0.516398	6	7	1	0.0782421
nos;mtrm[FL];mtrm[126]/TM3	3	SLH3-1G	3	A	F8	2	9.5	21.0526		2	2	0	0	2	2	2	2	2	2	2	2	2	2	20	20	20	28.5714	2	0	9	0.825235	22.2222	0.901601	10	10	9	8	7	10	8	8	10	10	1.1547	7	10	3	0.1283
nos;mtrm[FL];mtrm[126]/TM3	3	SLH3-1G	3	A	F9	5.5	9.5	57.8947		6	5	1	0.527046	6	6	5	5	6	6	5	5	5	6	55	50	60	71.4286	5.5	0.376667	9	0.825235	61.1111	3.09464	10	10	9	8	7	10	8	8	10	10	1.1547	7	10	3	0.1283
nos;mtrm[FL];mtrm[126]/TM3	3	SLH3-1G	3	B	F1	5	7	71.4286		5	3	2	0.707107	4	5	5	5	5	3	4	4	5	5	71.4286	42.8571	71.4286	50	4.5	0.505351	6.9	0.226	65.2174	3.3757	7	7	7	7	7	7	7	6	7	7	0.316228	6	7	1	0.0458301
nos;mtrm[FL];mtrm[126]/TM3	3	SLH3-1G	3	B	F10	5	7	71.4286		5	4	1	0.516398	5	5	5	5	4	5	4	5	4	4	71.4286	57.1429	71.4286	66.6667	4.6	0.369056	6.9	0.226	66.6667	2.55628	7	7	7	7	7	7	7	6	7	7	0.316228	6	7	1	0.0458301
nos;mtrm[FL];mtrm[126]/TM3	3	SLH3-1G	3	B	F2	4.5	7	64.2857		5	3	2	0.699206	4	4	4	3	5	5	4	5	5	5	64.2857	42.8571	71.4286	50	4.4	0.499705	6.9	0.226	63.7681	3.33507	7	7	7	7	7	7	7	6	7	7	0.316228	6	7	1	0.0458301
nos;mtrm[FL];mtrm[126]/TM3	3	SLH3-1G	3	B	F3	2	7	28.5714		2	2	0	0	2	2	2	2	2	2	2	2	2	2	28.5714	28.5714	28.5714	33.3333	2	0	6.9	0.226	28.9855	0.42008	7	7	7	7	7	7	7	6	7	7	0.316228	6	7	1	0.0458301
nos;mtrm[FL];mtrm[126]/TM3	3	SLH3-1G	3	B	F4	2	7	28.5714		2	2	0	0	2	2	2	2	2	2	2	2	2	2	28.5714	28.5714	28.5714	33.3333	2	0	6.9	0.226	28.9855	0.42008	7	7	7	7	7	7	7	6	7	7	0.316228	6	7	1	0.0458301
nos;mtrm[FL];mtrm[126]/TM3	3	SLH3-1G	3	B	F5	4	7	57.1429		4	3	1	0.516398	4	4	4	4	3	3	4	4	3	3	57.1429	42.8571	57.1429	50	3.6	0.369056	6.9	0.226	52.1739	2.48452	7	7	7	7	7	7	7	6	7	7	0.316228	6	7	1	0.0458301
nos;mtrm[FL];mtrm[126]/TM3	3	SLH3-1G	3	B	F6	4	7	57.1429		4	3	1	0.421637	4	4	3	4	4	4	4	3	4	4	57.1429	42.8571	57.1429	50	3.8	0.301333	6.9	0.226	55.0725	2.09071	7	7	7	7	7	7	7	6	7	7	0.316228	6	7	1	0.0458301
nos;mtrm[FL];mtrm[126]/TM3	3	SLH3-1G	3	B	F7	4	7	57.1429		4	3	1	0.421637	3	4	4	4	3	4	4	4	4	4	57.1429	42.8571	57.1429	50	3.8	0.301333	6.9	0.226	55.0725	2.09071	7	7	7	7	7	7	7	6	7	7	0.316228	6	7	1	0.0458301
nos;mtrm[FL];mtrm[126]/TM3	3	SLH3-1G	3	B	F8	4	7	57.1429		4	4	0	0	4	4	4	4	4	4	4	4	4	4	57.1429	57.1429	57.1429	66.6667	4	0	6.9	0.226	57.971	0.84016	7	7	7	7	7	7	7	6	7	7	0.316228	6	7	1	0.0458301
nos;mtrm[FL];mtrm[126]/TM3	3	SLH3-1G	3	B	F9	4.5	7	64.2857		5	2	3	1.1547	3	5	2	5	3	3	4	5	5	5	64.2857	28.5714	71.4286	33.3333	4	0.825235	6.9	0.226	57.971	5.35828	7	7	7	7	7	7	7	6	7	7	0.316228	6	7	1	0.0458301
nos;mtrm[FL];mtrm[126]/TM3	3	SLH3-1R	5	C	F1	3	8	37.5		4	2	2	0.471405	3	3	3	3	3	2	4	3	3	3	33.3333	22.2222	44.4444	40	3	0.336901	7.4	0.838876	40.5405	2.86239	5	7	8	9	8	8	7	6	8	8	1.17379	5	9	4	0.15862
nos;mtrm[FL];mtrm[126]/TM3	3	SLH3-1R	5	C	F2	3	8	37.5		3	3	0	0	3	3	3	3	3	3	3	3	3	3	33.3333	33.3333	33.3333	60	3	0	7.4	0.838876	40.5405	2.03352	5	7	8	9	8	8	7	6	8	8	1.17379	5	9	4	0.15862
nos;mtrm[FL];mtrm[126]/TM3	3	SLH3-1R	5	C	F3	2	8	25		2	2	0	0	2	2	2	2	2	2	2	2	2	2	22.2222	22.2222	22.2222	40	2	0	7.4	0.838876	27.027	1.35568	5	7	8	9	8	8	7	6	8	8	1.17379	5	9	4	0.15862
nos;mtrm[FL];mtrm[126]/TM3	3	SLH3-1R	5	C	F4	5	8	62.5		5	4	1	0.483046	5	5	5	5	4	4	5	5	4	5	55.5556	44.4444	55.5556	80	4.7	0.345221	7.4	0.838876	63.5135	3.79613	5	7	8	9	8	8	7	6	8	8	1.17379	5	9	4	0.15862
nos;mtrm[FL];mtrm[126]/TM3	3	SLH3-1R	5	C	F5	4	8	50		4	4	0	0	4	4	4	4	4	4	4	4	4	4	44.4444	44.4444	44.4444	80	4	0	7.4	0.838876	54.0541	2.71135	5	7	8	9	8	8	7	6	8	8	1.17379	5	9	4	0.15862
nos;mtrm[FL];mtrm[126]/TM3	3	SLH3-1R	5	C	F6	4	8	50		4	3	1	0.316228	4	4	4	4	4	4	4	4	4	3	44.4444	33.3333	44.4444	60	3.9	0.226	7.4	0.838876	52.7027	2.96894	5	7	8	9	8	8	7	6	8	8	1.17379	5	9	4	0.15862
nos;mtrm[FL];mtrm[126]/TM3	3	SLH3-1R	5	C	F7	4	8	50		4	4	0	0	4	4	4	4	4	4	4	4	4	4	44.4444	44.4444	44.4444	80	4	0	7.4	0.838876	54.0541	2.71135	5	7	8	9	8	8	7	6	8	8	1.17379	5	9	4	0.15862
nos;mtrm[FL];mtrm[126]/TM3	3	SLH3-1G	3	D	F1	3	7	42.8571		4	3	1	0.316228	3	3	3	3	3	3	3	3	4	3	42.8571	42.8571	57.1429	50	3.1	0.226	6.7	0.345221	46.2687	1.82768	7	6	7	7	7	7	7	7	6	6	0.483046	6	7	1	0.0720964
nos;mtrm[FL];mtrm[126]/TM3	3	SLH3-1G	3	D	F10	4	7	57.1429		4	3	1	0.421637	4	4	3	4	4	4	3	4	4	4	57.1429	42.8571	57.1429	50	3.8	0.301333	6.7	0.345221	56.7164	2.37325	7	6	7	7	7	7	7	7	6	6	0.483046	6	7	1	0.0720964
nos;mtrm[FL];mtrm[126]/TM3	3	SLH3-1G	3	D	F2	4	7	57.1429		4	4	0	0	4	4	4	4	4	4	4	4	4	4	57.1429	57.1429	57.1429	66.6667	4	0	6.7	0.345221	59.7015	1.36113	7	6	7	7	7	7	7	7	6	6	0.483046	6	7	1	0.0720964
nos;mtrm[FL];mtrm[126]/TM3	3	SLH3-1G	3	D	F3	4	7	57.1429		4	3	1	0.316228	3	4	4	4	4	4	4	4	4	4	57.1429	42.8571	57.1429	50	3.9	0.226	6.7	0.345221	58.209	1.99721	7	6	7	7	7	7	7	7	6	6	0.483046	6	7	1	0.0720964
nos;mtrm[FL];mtrm[126]/TM3	3	SLH3-1G	3	D	F4	5.5	7	78.5714		6	5	1	0.527046	5	5	6	5	6	6	5	5	6	6	78.5714	71.4286	85.7143	83.3333	5.5	0.376667	6.7	0.345221	82.0896	3.11298	7	6	7	7	7	7	7	7	6	6	0.483046	6	7	1	0.0720964
nos;mtrm[FL];mtrm[126]/TM3	3	SLH3-1G	3	D	F5	3	7	42.8571		3	3	0	0	3	3	3	3	3	3	3	3	3	3	42.8571	42.8571	42.8571	50	3	0	6.7	0.345221	44.7761	1.02085	7	6	7	7	7	7	7	7	6	6	0.483046	6	7	1	0.0720964
nos;mtrm[FL];mtrm[126]/TM3	3	SLH3-1G	3	D	F6	5	7	71.4286		5	4	1	0.316228	5	5	5	5	5	5	4	5	5	5	71.4286	57.1429	71.4286	66.6667	4.9	0.226	6.7	0.345221	73.1343	2.23782	7	6	7	7	7	7	7	7	6	6	0.483046	6	7	1	0.0720964
nos;mtrm[FL];mtrm[126]/TM3	3	SLH3-1G	3	D	F7	4	7	57.1429		4	3	1	0.316228	4	4	4	4	4	4	4	4	3	4	57.1429	42.8571	57.1429	50	3.9	0.226	6.7	0.345221	58.209	1.99721	7	6	7	7	7	7	7	7	6	6	0.483046	6	7	1	0.0720964
nos;mtrm[FL];mtrm[126]/TM3	3	SLH3-1G	3	D	F9	4	7	57.1429		4	3	1	0.421637	3	4	4	4	4	4	4	3	4	4	57.1429	42.8571	57.1429	50	3.8	0.301333	6.7	0.345221	56.7164	2.37325	7	6	7	7	7	7	7	7	6	6	0.483046	6	7	1	0.0720964
nos;mtrm[FL];mtrm[126]/TM3	3	SLH3-1G	3	E	F1	3	6	50		3	3	0	0	3	3	3	3	3	3	3	3	3	3	42.8571	42.8571	42.8571	60	3	0	6.2	0.563743	48.3871	1.94675	5	5	6	7	7	7	6	7	6	6	0.788811	5	7	2	0.127228
nos;mtrm[FL];mtrm[126]/TM3	3	SLH3-1G	3	E	F2	4	6	66.6667		4	4	0	0	4	4	4	4	4	4	4	4	4	4	57.1429	57.1429	57.1429	80	4	0	6.2	0.563743	64.5161	2.59567	5	5	6	7	7	7	6	7	6	6	0.788811	5	7	2	0.127228
nos;mtrm[FL];mtrm[126]/TM3	3	SLH3-1G	3	E	F3	3	6	50		3	3	0	0	3	3	3	3	3	3	3	3	3	3	42.8571	42.8571	42.8571	60	3	0	6.2	0.563743	48.3871	1.94675	5	5	6	7	7	7	6	7	6	6	0.788811	5	7	2	0.127228
nos;mtrm[FL];mtrm[126]/TM3	3	SLH3-1G	3	E	F4	6	6	100		6	5	1	0.316228	6	6	6	6	6	6	6	5	6	6	85.7143	71.4286	85.7143	100	5.9	0.226	6.2	0.563743	95.1613	4.15448	5	5	6	7	7	7	6	7	6	6	0.788811	5	7	2	0.127228
nos;mtrm[FL];mtrm[126]/TM3	3	SLH3-1G	3	E	F5	4	6	66.6667		4	3	1	0.316228	4	4	4	4	4	4	4	4	3	4	57.1429	42.8571	57.1429	60	3.9	0.226	6.2	0.563743	62.9032	3.00105	5	5	6	7	7	7	6	7	6	6	0.788811	5	7	2	0.127228
nos;mtrm[FL];mtrm[126]/TM3	3	SLH3-1G	3	E	F7	3	6	50		3	2	1	0.316228	3	3	3	3	3	2	3	3	3	3	42.8571	28.5714	42.8571	40	2.9	0.226	6.2	0.563743	46.7742	2.47848	5	5	6	7	7	7	6	7	6	6	0.788811	5	7	2	0.127228
nos;mtrm[FL];mtrm[126]/TM3	3	SLH3-1G	3	E	F8	5	6	83.3333		5	4	1	0.421637	4	5	5	5	5	5	5	4	5	5	71.4286	57.1429	71.4286	80	4.8	0.301333	6.2	0.563743	77.4194	3.78508	5	5	6	7	7	7	6	7	6	6	0.788811	5	7	2	0.127228
nos;mtrm[FL];mtrm[126]/TM3	3	SLH3-1G	3	E	F9	3	6	50		3	2	1	0.316228	2	3	3	3	3	3	3	3	3	3	42.8571	28.5714	42.8571	40	2.9	0.226	6.2	0.563743	46.7742	2.47848	5	5	6	7	7	7	6	7	6	6	0.788811	5	7	2	0.127228
nos;mtrm[FL];mtrm[126]/TM3	3	SLH3-1R	5	F	F1	2	8	25		2	2	0	0	2	2	2	2	2	2	2	2	2	2	22.2222	22.2222	22.2222	28.5714	2	0	7.8	0.452	25.641	0.657462	7	8	7	9	8	8	8	8	7	8	0.632456	7	9	2	0.081084
nos;mtrm[FL];mtrm[126]/TM3	3	SLH3-1R	5	F	F2	5	8	62.5		5	5	0	0	5	5	5	5	5	5	5	5	5	5	55.5556	55.5556	55.5556	71.4286	5	0	7.8	0.452	64.1026	1.64366	7	8	7	9	8	8	8	8	7	8	0.632456	7	9	2	0.081084
nos;mtrm[FL];mtrm[126]/TM3	3	SLH3-1R	5	F	F3	3	8	37.5		4	3	1	0.421637	3	3	3	3	3	3	4	3	3	4	33.3333	33.3333	44.4444	42.8571	3.2	0.301333	7.8	0.452	41.0256	2.00714	7	8	7	9	8	8	8	8	7	8	0.632456	7	9	2	0.081084
nos;mtrm[FL];mtrm[126]/TM3	3	SLH3-1R	5	F	F4	4	8	50		4	2	2	0.632456	2	4	4	4	4	4	4	4	4	4	44.4444	22.2222	44.4444	28.5714	3.8	0.452	7.8	0.452	48.7179	2.8522	7	8	7	9	8	8	8	8	7	8	0.632456	7	9	2	0.081084
nos;mtrm[FL];mtrm[126]/TM3	3	SLH3-1R	5	F	F5	6	8	75		6	4	2	0.707107	5	5	6	5	6	6	6	6	4	6	66.6667	44.4444	66.6667	57.1429	5.5	0.505351	7.8	0.452	70.5128	3.38928	7	8	7	9	8	8	8	8	7	8	0.632456	7	9	2	0.081084
nos;mtrm[FL];mtrm[126]/TM3	3	SLH3-1R	5	F	F6	6	8	75		6	5	1	0.516398	6	6	5	5	6	5	5	6	6	6	66.6667	55.5556	66.6667	71.4286	5.6	0.369056	7.8	0.452	71.7949	2.78783	7	8	7	9	8	8	8	8	7	8	0.632456	7	9	2	0.081084
nos;mtrm[FL];mtrm[126]/TM3	3	SLH3-1R	5	F	F7	4	8	50		4	3	1	0.421637	4	4	3	4	3	4	4	4	4	4	44.4444	33.3333	44.4444	42.8571	3.8	0.301333	7.8	0.452	48.7179	2.11719	7	8	7	9	8	8	8	8	7	8	0.632456	7	9	2	0.081084
nos;mtrm[FL];mtrm[126]/Pr	3	SLH3-1G	5	A	F1	4	7	57.1429	41 (6)	5	3	2	0.471405	4	3	5	4	4	4	4	4	4	4	50	37.5	62.5	50	4	0.336901	7.2	0.563743	55.5556	2.82688	7	8	6	8	7	7	6	7	8	8	0.788811	6	8	2	0.109557
nos;mtrm[FL];mtrm[126]/Pr	3	SLH3-1G	5	A	F2	3	7	42.8571		3	3	0	0	3	3	3	3	3	3	3	3	3	3	37.5	37.5	37.5	50	3	0	7.2	0.563743	41.6667	1.44354	7	8	6	8	7	7	6	7	8	8	0.788811	6	8	2	0.109557
nos;mtrm[FL];mtrm[126]/Pr	3	SLH3-1G	5	A	F3	3	7	42.8571		3	2	1	0.316228	2	3	3	3	3	3	3	3	3	3	37.5	25	37.5	33.3333	2.9	0.226	7.2	0.563743	40.2778	1.96881	7	8	6	8	7	7	6	7	8	8	0.788811	6	8	2	0.109557
nos;mtrm[FL];mtrm[126]/Pr	3	SLH3-1G	5	A	F4	3	7	42.8571		3	2	1	0.316228	3	3	3	2	3	3	3	3	3	3	37.5	25	37.5	33.3333	2.9	0.226	7.2	0.563743	40.2778	1.96881	7	8	6	8	7	7	6	7	8	8	0.788811	6	8	2	0.109557
nos;mtrm[FL];mtrm[126]/Pr	3	SLH3-1G	5	A	F5	4	7	57.1429		5	4	1	0.421637	4	5	4	4	5	4	4	4	4	4	50	50	62.5	66.6667	4.2	0.301333	7.2	0.563743	58.3333	2.7411	7	8	6	8	7	7	6	7	8	8	0.788811	6	8	2	0.109557
nos;mtrm[FL];mtrm[126]/Pr	3	SLH3-1G	5	A	F6	4	7	57.1429		4	3	1	0.316228	4	4	4	4	4	3	4	4	4	4	50	37.5	50	50	3.9	0.226	7.2	0.563743	54.1667	2.33466	7	8	6	8	7	7	6	7	8	8	0.788811	6	8	2	0.109557
nos;mtrm[FL];mtrm[126]/Pr	3	SLH3-1R	6	B	F1	4	8	50		4	4	0	0	4	4	4	4	4	4	4	4	4	4	50	50	50	57.1429	4	0	7.9	0.226	50.6329	0.640923	8	7	8	8	8	8	8	8	8	8	0.316228	7	8	1	0.0400288
nos;mtrm[FL];mtrm[126]/Pr	3	SLH3-1R	6	B	F2	3	8	37.5		3	3	0	0	3	3	3	3	3	3	3	3	3	3	37.5	37.5	37.5	42.8571	3	0	7.9	0.226	37.9747	0.480692	8	7	8	8	8	8	8	8	8	8	0.316228	7	8	1	0.0400288
nos;mtrm[FL];mtrm[126]/Pr	3	SLH3-1R	6	B	F3	4	8	50		4	3	1	0.316228	4	4	4	4	4	4	4	4	4	3	50	37.5	50	42.8571	3.9	0.226	7.9	0.226	49.3671	1.41167	8	7	8	8	8	8	8	8	8	8	0.316228	7	8	1	0.0400288
nos;mtrm[FL];mtrm[126]/Pr	3	SLH3-1R	6	B	F4	5	8	62.5		5	4	1	0.421637	5	5	5	5	5	4	5	5	4	5	62.5	50	62.5	57.1429	4.8	0.301333	7.9	0.226	60.7595	1.85474	8	7	8	8	8	8	8	8	8	8	0.316228	7	8	1	0.0400288
nos;mtrm[FL];mtrm[126]/Pr	3	SLH3-1R	6	B	F5	3	8	37.5		3	3	0	0	3	3	3	3	3	3	3	3	3	3	37.5	37.5	37.5	42.8571	3	0	7.9	0.226	37.9747	0.480692	8	7	8	8	8	8	8	8	8	8	0.316228	7	8	1	0.0400288
nos;mtrm[FL];mtrm[126]/Pr	3	SLH3-1R	6	B	F6	4	8	50		5	4	1	0.316228	4	4	4	4	4	4	4	4	5	4	50	50	62.5	57.1429	4.1	0.226	7.9	0.226	51.8987	1.42614	8	7	8	8	8	8	8	8	8	8	0.316228	7	8	1	0.0400288
nos;mtrm[FL];mtrm[126]/Pr	3	SLH3-1R	6	B	F7	4	8	50		5	3	2	0.471405	4	5	3	4	4	4	4	4	4	4	50	37.5	62.5	42.8571	4	0.336901	7.9	0.226	50.6329	1.99285	8	7	8	8	8	8	8	8	8	8	0.316228	7	8	1	0.0400288
nos;mtrm[FL];mtrm[126]/Pr	3	SLH3-1G	5	C	F1	4	7	57.1429		4	4	0	0	4	4	4	4	4	4	4	4	4	4	57.1429	57.1429	57.1429	57.1429	4	0	7	0	57.1429	0	7	7	7	7	7	7	7	7	7	7	0	7	7	0	0
nos;mtrm[FL];mtrm[126]/Pr	3	SLH3-1G	5	C	F2	4	7	57.1429		4	4	0	0	4	4	4	4	4	4	4	4	4	4	57.1429	57.1429	57.1429	57.1429	4	0	7	0	57.1429	0	7	7	7	7	7	7	7	7	7	7	0	7	7	0	0
nos;mtrm[FL];mtrm[126]/Pr	3	SLH3-1G	5	C	F3	4	7	57.1429		5	3	2	0.567646	4	4	4	3	4	5	4	3	4	4	57.1429	42.8571	71.4286	42.8571	3.9	0.405682	7	0	55.7143	2.56436	7	7	7	7	7	7	7	7	7	7	0	7	7	0	0
nos;mtrm[FL];mtrm[126]/Pr	3	SLH3-1G	5	C	F4	5	7	71.4286		6	4	2	0.632456	5	4	6	4	5	5	5	5	5	4	71.4286	57.1429	85.7143	57.1429	4.8	0.452	7	0	68.5714	2.85714	7	7	7	7	7	7	7	7	7	7	0	7	7	0	0
nos;mtrm[FL];mtrm[126]/Pr	3	SLH3-1G	5	C	F5	3	7	42.8571		3	2	1	0.316228	3	3	3	3	2	3	3	3	3	3	42.8571	28.5714	42.8571	28.5714	2.9	0.226	7	0	41.4286	1.42857	7	7	7	7	7	7	7	7	7	7	0	7	7	0	0
nos;mtrm[FL];mtrm[126]/Pr	3	SLH3-1G	5	C	F6	3	7	42.8571		3	2	1	0.316228	3	2	3	3	3	3	3	3	3	3	42.8571	28.5714	42.8571	28.5714	2.9	0.226	7	0	41.4286	1.42857	7	7	7	7	7	7	7	7	7	7	0	7	7	0	0
nos;mtrm[FL];mtrm[126]/Pr	3	SLH3-1G	5	G	F1	3	9	33.3333		3	3	0	0	3	3	3	3	3	3	3	3	3	3	30	30	30	37.5	3	0	8.9	0.405682	33.7079	0.679859	9	10	9	8	9	8	9	9	9	9	0.567646	8	10	2	0.0637805
nos;mtrm[FL];mtrm[126]/Pr	3	SLH3-1G	5	G	F2	5	9	55.5556		5	4	1	0.316228	5	5	5	5	5	5	5	4	5	5	50	40	50	50	4.9	0.226	8.9	0.405682	55.0562	1.57973	9	10	9	8	9	8	9	9	9	9	0.567646	8	10	2	0.0637805
nos;mtrm[FL];mtrm[126]/Pr	3	SLH3-1G	5	G	F3	2	9	22.2222		3	2	1	0.316228	2	3	2	2	2	2	2	2	2	2	20	20	30	25	2.1	0.226	8.9	0.405682	23.5955	1.22022	9	10	9	8	9	8	9	9	9	9	0.567646	8	10	2	0.0637805
nos;mtrm[FL];mtrm[126]/Pr	3	SLH3-1G	5	G	F4	5	9	55.5556		5	4	1	0.421637	5	4	5	4	5	5	5	5	5	5	50	40	50	50	4.8	0.301333	8.9	0.405682	53.9326	1.85139	9	10	9	8	9	8	9	9	9	9	0.567646	8	10	2	0.0637805
nos;mtrm[FL];mtrm[126]/Pr	3	SLH3-1G	5	G	F5	3	9	33.3333		3	2	1	0.316228	3	3	3	3	3	3	3	3	2	3	30	20	30	25	2.9	0.226	8.9	0.405682	32.5843	1.30168	9	10	9	8	9	8	9	9	9	9	0.567646	8	10	2	0.0637805
nos;mtrm[FL];mtrm[126]/Pr	3	SLH3-1G	5	G	F6	4	9	44.4444		5	4	1	0.316228	4	5	4	4	4	4	4	4	4	4	40	40	50	50	4.1	0.226	8.9	0.405682	46.0674	1.458	9	10	9	8	9	8	9	9	9	9	0.567646	8	10	2	0.0637805
nos;mtrm[FL];mtrm[126]/Pr	3	SLH3-1G	5	G	F7	4	9	44.4444		4	3	1	0.421637	4	4	4	4	3	4	4	3	4	4	40	30	40	37.5	3.8	0.301333	8.9	0.405682	42.6966	1.728	9	10	9	8	9	8	9	9	9	9	0.567646	8	10	2	0.0637805
nos;mtrm[FL];mtrm[126]/Pr	3	SLH3-1G	5	G	F8	3	9	33.3333		3	2	1	0.316228	2	3	3	3	3	3	3	3	3	3	30	20	30	25	2.9	0.226	8.9	0.405682	32.5843	1.30168	9	10	9	8	9	8	9	9	9	9	0.567646	8	10	2	0.0637805
nos;mtrm[FL];mtrm[126]/Pr	3	SLH3-1R	6	H	F1	3	7	42.8571		3	2	1	0.316228	3	3	3	3	3	3	3	2	3	3	42.8571	28.5714	42.8571	40	2.9	0.226	6.5	0.505351	44.6154	2.17314	6	6	7	7	5	7	7	7	7	6	0.707107	5	7	2	0.108786
nos;mtrm[FL];mtrm[126]/Pr	3	SLH3-1R	6	H	F2	2	7	28.5714		2	1	1	0.316228	2	2	2	2	1	2	2	2	2	2	28.5714	14.2857	28.5714	20	1.9	0.226	6.5	0.505351	29.2308	1.83794	6	6	7	7	5	7	7	7	7	6	0.707107	5	7	2	0.108786
nos;mtrm[FL];mtrm[126]/Pr	3	SLH3-1R	6	H	F3	1	7	14.2857		1	1	0	0	1	1	1	1	1	1	1	1	1	1	14.2857	14.2857	14.2857	20	1	0	6.5	0.505351	15.3846	0.529247	6	6	7	7	5	7	7	7	7	6	0.707107	5	7	2	0.108786
nos;mtrm[FL];mtrm[126]/Pr	3	SLH3-1R	6	H	F4	4	7	57.1429		4	3	1	0.516398	3	4	3	4	4	3	3	4	4	4	57.1429	42.8571	57.1429	60	3.6	0.369056	6.5	0.505351	55.3846	3.15306	6	6	7	7	5	7	7	7	7	6	0.707107	5	7	2	0.108786
nos;mtrm[FL];mtrm[126]/Pr	3	SLH3-1R	6	H	F5	6	7	85.7143		6	5	1	0.483046	6	6	5	5	6	6	6	6	5	6	85.7143	71.4286	85.7143	100	5.7	0.345221	6.5	0.505351	87.6923	3.82403	6	6	7	7	5	7	7	7	7	6	0.707107	5	7	2	0.108786
nos;mtrm[FL];mtrm[126]/Pr	3	SLH3-1R	6	H	F6	6	7	85.7143		6	5	1	0.516398	5	6	6	6	6	5	6	5	6	5	85.7143	71.4286	85.7143	100	5.6	0.369056	6.5	0.505351	86.1538	3.88531	6	6	7	7	5	7	7	7	7	6	0.707107	5	7	2	0.108786
nos;mtrm[FL];mtrm[126]/Pr	3	SLH3-1R	6	H	F7	3	7	42.8571		3	3	0	0	3	3	3	3	3	3	3	3	3	3	42.8571	42.8571	42.8571	60	3	0	6.5	0.505351	46.1538	1.58774	6	6	7	7	5	7	7	7	7	6	0.707107	5	7	2	0.108786
nos;mtrm[FL];mtrm[126]/Pr	3	SLH3-1R	6	K	F1	5.5	10.5	52.381		7	5	2	0.699206	5	5	6	5	6	6	5	6	7	5	50	45.4545	63.6364	55.5556	5.6	0.499705	10.3	0.588372	54.3689	2.54887	10	11	9	10	11	9	11	11	10	11	0.823273	9	11	2	0.0799294
nos;mtrm[FL];mtrm[126]/Pr	3	SLH3-1R	6	K	F2	4	10.5	38.0952		4	4	0	0	4	4	4	4	4	4	4	4	4	4	36.3636	36.3636	36.3636	44.4444	4	0	10.3	0.588372	38.835	0.981588	10	11	9	10	11	9	11	11	10	11	0.823273	9	11	2	0.0799294
nos;mtrm[FL];mtrm[126]/Pr	3	SLH3-1R	6	K	F3	6	10.5	57.1429		6	6	0	0	6	6	6	6	6	6	6	6	6	6	54.5455	54.5455	54.5455	66.6667	6	0	10.3	0.588372	58.2524	1.47238	10	11	9	10	11	9	11	11	10	11	0.823273	9	11	2	0.0799294
nos;mtrm[FL];mtrm[126]/Pr	3	SLH3-1R	6	K	F4	5	10.5	47.619		5	5	0	0	5	5	5	5	5	5	5	5	5	5	45.4545	45.4545	45.4545	55.5556	5	0	10.3	0.588372	48.5437	1.22698	10	11	9	10	11	9	11	11	10	11	0.823273	9	11	2	0.0799294
nos;mtrm[FL];mtrm[126]/Pr	3	SLH3-1R	6	K	F5	5	10.5	47.619		5	4	1	0.316228	5	5	5	5	5	5	4	5	5	5	45.4545	36.3636	45.4545	44.4444	4.9	0.226	10.3	0.588372	47.5728	1.54547	10	11	9	10	11	9	11	11	10	11	0.823273	9	11	2	0.0799294
nos;mtrm[FL];mtrm[126]/Pr	3	SLH3-1R	6	K	F6	4	10.5	38.0952		5	3	2	0.471405	5	4	4	3	4	4	4	4	4	4	36.3636	27.2727	45.4545	33.3333	4	0.336901	10.3	0.588372	38.835	1.74876	10	11	9	10	11	9	11	11	10	11	0.823273	9	11	2	0.0799294
nos;mtrm[FL];mtrm[126]/Pr	3	SLH3-1R	6	K	F7	6	10.5	57.1429		7	5	2	0.674949	6	6	6	6	5	5	6	5	5	7	54.5455	45.4545	63.6364	55.5556	5.7	0.482369	10.3	0.588372	55.3398	2.50012	10	11	9	10	11	9	11	11	10	11	0.823273	9	11	2	0.0799294
yw/w;Sp/+;mtrm[126]/Pr	S3	SLH3-1C	21	D	F1	5	6.5	76.9231	28 (4)	5	5	0	0	5	5	5	5	5	5	5	5	5	5	71.4286	71.4286	71.4286	83.3333	5	0	6.5	0.376667	76.9231	1.97239	6	6	6	6	7	7	7	7	6	7	0.527046	6	7	1	0.081084
yw/w;Sp/+;mtrm[126]/Pr	S3	SLH3-1C	21	D	F2	3	6.5	46.1538		3	2	1	0.316228	3	2	3	3	3	3	3	3	3	3	42.8571	28.5714	42.8571	33.3333	2.9	0.226	6.5	0.376667	44.6154	1.91718	6	6	6	6	7	7	7	7	6	7	0.527046	6	7	1	0.081084
yw/w;Sp/+;mtrm[126]/Pr	S3	SLH3-1C	21	D	F3	3	6.5	46.1538		3	3	0	0	3	3	3	3	3	3	3	3	3	3	42.8571	42.8571	42.8571	50	3	0	6.5	0.376667	46.1538	1.18343	6	6	6	6	7	7	7	7	6	7	0.527046	6	7	1	0.081084
yw/w;Sp/+;mtrm[126]/Pr	S3	SLH3-1C	21	D	F4	3	6.5	46.1538		3	3	0	0	3	3	3	3	3	3	3	3	3	3	42.8571	42.8571	42.8571	50	3	0	6.5	0.376667	46.1538	1.18343	6	6	6	6	7	7	7	7	6	7	0.527046	6	7	1	0.081084
yw/w;Sp/+;mtrm[126]/Pr	S3	SLH3-1C	21	D	F5	4	6.5	61.5385		4	3	1	0.316228	4	4	4	4	4	3	4	4	4	4	57.1429	42.8571	57.1429	50	3.9	0.226	6.5	0.376667	60	2.17571	6	6	6	6	7	7	7	7	6	7	0.527046	6	7	1	0.081084
yw/w;Sp/+;mtrm[126]/Pr	S3	SLH3-1C	21	D	F6	2	6.5	30.7692		2	2	0	0	2	2	2	2	2	2	2	2	2	2	28.5714	28.5714	28.5714	33.3333	2	0	6.5	0.376667	30.7692	0.788955	6	6	6	6	7	7	7	7	6	7	0.527046	6	7	1	0.081084
yw/w;Sp/+;mtrm[126]/Pr	S3	SLH3-1C	21	D	F7	4	6.5	61.5385		4	4	0	0	4	4	4	4	4	4	4	4	4	4	57.1429	57.1429	57.1429	66.6667	4	0	6.5	0.376667	61.5385	1.57791	6	6	6	6	7	7	7	7	6	7	0.527046	6	7	1	0.081084
yw/w;Sp/+;mtrm[126]/Pr	S3	SLH3-1C	21	E	F1	2	6.5	30.7692		2	2	0	0	2	2	2	2	2	2	2	2	2	2	28.5714	28.5714	28.5714	33.3333	2	0	6.5	0.376667	30.7692	0.788955	6	6	7	7	6	6	7	7	7	6	0.527046	6	7	1	0.081084
yw/w;Sp/+;mtrm[126]/Pr	S3	SLH3-1C	21	E	F2	4	6.5	61.5385		4	4	0	0	4	4	4	4	4	4	4	4	4	4	57.1429	57.1429	57.1429	66.6667	4	0	6.5	0.376667	61.5385	1.57791	6	6	7	7	6	6	7	7	7	6	0.527046	6	7	1	0.081084
yw/w;Sp/+;mtrm[126]/Pr	S3	SLH3-1C	21	E	F3	4	6.5	61.5385		4	3	1	0.421637	4	4	4	4	4	4	3	3	4	4	57.1429	42.8571	57.1429	50	3.8	0.301333	6.5	0.376667	58.4615	2.54063	6	6	7	7	6	6	7	7	7	6	0.527046	6	7	1	0.081084
yw/w;Sp/+;mtrm[126]/Pr	S3	SLH3-1C	21	E	F4	4	6.5	61.5385		4	4	0	0	4	4	4	4	4	4	4	4	4	4	57.1429	57.1429	57.1429	66.6667	4	0	6.5	0.376667	61.5385	1.57791	6	6	7	7	6	6	7	7	7	6	0.527046	6	7	1	0.081084
yw/w;Sp/+;mtrm[126]/Pr	S3	SLH3-1C	21	E	F5	4	6.5	61.5385		4	4	0	0	4	4	4	4	4	4	4	4	4	4	57.1429	57.1429	57.1429	66.6667	4	0	6.5	0.376667	61.5385	1.57791	6	6	7	7	6	6	7	7	7	6	0.527046	6	7	1	0.081084
yw/w;Sp/+;mtrm[126]/Pr	S3	SLH3-1C	21	E	F6	3	6.5	46.1538		3	3	0	0	3	3	3	3	3	3	3	3	3	3	42.8571	42.8571	42.8571	50	3	0	6.5	0.376667	46.1538	1.18343	6	6	7	7	6	6	7	7	7	6	0.527046	6	7	1	0.081084
yw/w;Sp/+;mtrm[126]/Pr	S3	SLH3-1C	21	E	F7	4	6.5	61.5385		4	3	1	0.316228	4	3	4	4	4	4	4	4	4	4	57.1429	42.8571	57.1429	50	3.9	0.226	6.5	0.376667	60	2.17571	6	6	7	7	6	6	7	7	7	6	0.527046	6	7	1	0.081084
yw/w;Sp/+;mtrm[126]/Pr	S3	SLH3-1C	21	G	F1	3	5	60		3	3	0	0	3	3	3	3	3	3	3	3	3	3	60	60	60	75	3	0	4.9	0.226	61.2245	1.24948	5	5	5	5	5	5	5	4	5	5	0.316228	4	5	1	0.0645363
yw/w;Sp/+;mtrm[126]/Pr	S3	SLH3-1C	21	G	F2	4	5	80		4	3	1	0.421637	4	4	3	4	3	4	4	4	4	4	80	60	80	75	3.8	0.301333	4.9	0.226	77.551	3.14788	5	5	5	5	5	5	5	4	5	5	0.316228	4	5	1	0.0645363
yw/w;Sp/+;mtrm[126]/Pr	S3	SLH3-1C	21	G	F3	3	5	60		3	2	1	0.316228	2	3	3	3	3	3	3	3	3	3	60	40	60	50	2.9	0.226	4.9	0.226	59.1837	2.37145	5	5	5	5	5	5	5	4	5	5	0.316228	4	5	1	0.0645363
yw/w;Sp/+;mtrm[126]/Pr	S3	SLH3-1C	21	G	F4	2	5	40		2	2	0	0	2	2	2	2	2	2	2	2	2	2	40	40	40	50	2	0	4.9	0.226	40.8163	0.832986	5	5	5	5	5	5	5	4	5	5	0.316228	4	5	1	0.0645363
yw/w;Sp/+;mtrm[126]/Pr	S3	SLH3-1C	21	G	F5	3	5	60		3	3	0	0	3	3	3	3	3	3	3	3	3	3	60	60	60	75	3	0	4.9	0.226	61.2245	1.24948	5	5	5	5	5	5	5	4	5	5	0.316228	4	5	1	0.0645363
yw/w;Sp/+;mtrm[126]/Pr	S3	SLH3-1C	21	G	F6	2	5	40		2	2	0	0	2	2	2	2	2	2	2	2	2	2	40	40	40	50	2	0	4.9	0.226	40.8163	0.832986	5	5	5	5	5	5	5	4	5	5	0.316228	4	5	1	0.0645363
yw/w;Sp/+;mtrm[126]/Pr	S3	SLH3-1C	21	G	F7	3	5	60		3	3	0	0	3	3	3	3	3	3	3	3	3	3	60	60	60	75	3	0	4.9	0.226	61.2245	1.24948	5	5	5	5	5	5	5	4	5	5	0.316228	4	5	1	0.0645363
yw/w;Sp/+;mtrm[126]/Pr	S3	SLH3-1C	21	H	F1	2	5	40		2	2	0	0	2	2	2	2	2	2	2	2	2	2	40	40	40	40	2	0	5	0	40	0	5	5	5	5	5	5	5	5	5	5	0	5	5	0	0
yw/w;Sp/+;mtrm[126]/Pr	S3	SLH3-1C	21	H	F2	4	5	80		4	3	1	0.316228	4	4	4	4	4	4	4	4	3	4	80	60	80	60	3.9	0.226	5	0	78	2	5	5	5	5	5	5	5	5	5	5	0	5	5	0	0
yw/w;Sp/+;mtrm[126]/Pr	S3	SLH3-1C	21	H	F3	3	5	60		3	2	1	0.316228	3	3	3	3	3	2	3	3	3	3	60	40	60	40	2.9	0.226	5	0	58	2	5	5	5	5	5	5	5	5	5	5	0	5	5	0	0
yw/w;Sp/+;mtrm[126]/Pr	S3	SLH3-1C	21	H	F4	3	5	60		3	2	1	0.316228	3	3	3	3	3	3	3	3	3	2	60	40	60	40	2.9	0.226	5	0	58	2	5	5	5	5	5	5	5	5	5	5	0	5	5	0	0
yw/w;Sp/+;mtrm[126]/Pr	S3	SLH3-1C	21	H	F5	4	5	80		4	4	0	0	4	4	4	4	4	4	4	4	4	4	80	80	80	80	4	0	5	0	80	0	5	5	5	5	5	5	5	5	5	5	0	5	5	0	0
yw/w;Sp/+;mtrm[126]/Pr	S3	SLH3-1C	21	H	F6	3	5	60		3	3	0	0	3	3	3	3	3	3	3	3	3	3	60	60	60	60	3	0	5	0	60	0	5	5	5	5	5	5	5	5	5	5	0	5	5	0	0
yw/w;Sp/+;mtrm[126]/Pr	S3	SLH3-1C	21	H	F7	2	5	40		2	2	0	0	2	2	2	2	2	2	2	2	2	2	40	40	40	40	2	0	5	0	40	0	5	5	5	5	5	5	5	5	5	5	0	5	5	0	0
yw/w;Sp/+;Pr/TM3	S3	SLH3-1C	22	D	F1	3	5	60	24 (4)	3	3	0	0	3	3	3	3	3	3	3	3	3	3	60	60	60	75	3	0	4.9	0.226	61.2245	1.24948	5	5	5	5	5	4	5	5	5	5	0.316228	4	5	1	0.0645363
yw/w;Sp/+;Pr/TM3	S3	SLH3-1C	22	D	F2	3	5	60		3	3	0	0	3	3	3	3	3	3	3	3	3	3	60	60	60	75	3	0	4.9	0.226	61.2245	1.24948	5	5	5	5	5	4	5	5	5	5	0.316228	4	5	1	0.0645363
yw/w;Sp/+;Pr/TM3	S3	SLH3-1C	22	D	F3	3	5	60		3	3	0	0	3	3	3	3	3	3	3	3	3	3	60	60	60	75	3	0	4.9	0.226	61.2245	1.24948	5	5	5	5	5	4	5	5	5	5	0.316228	4	5	1	0.0645363
yw/w;Sp/+;Pr/TM3	S3	SLH3-1C	22	D	F5	2	5	40		2	1	1	0.316228	2	2	2	2	2	2	2	1	2	2	40	20	40	25	1.9	0.226	4.9	0.226	38.7755	2.18887	5	5	5	5	5	4	5	5	5	5	0.316228	4	5	1	0.0645363
yw/w;Sp/+;Pr/TM3	S3	SLH3-1C	22	D	F6	2	5	40		2	2	0	0	2	2	2	2	2	2	2	2	2	2	40	40	40	50	2	0	4.9	0.226	40.8163	0.832986	5	5	5	5	5	4	5	5	5	5	0.316228	4	5	1	0.0645363
yw/w;Sp/+;Pr/TM3	S3	SLH3-1C	22	D	F7	1	5	20		1	1	0	0	1	1	1	1	1	1	1	1	1	1	20	20	20	25	1	0	4.9	0.226	20.4082	0.416493	5	5	5	5	5	4	5	5	5	5	0.316228	4	5	1	0.0645363
yw/w;Sp/+;Pr/TM3	S3	SLH3-1C	22	E	F1	5	6	83.3333		5	5	0	0	5	5	5	5	5	5	5	5	5	5	71.4286	71.4286	71.4286	83.3333	5	0	6.2	0.301333	80.6452	1.7343	6	7	6	6	6	6	7	6	6	6	0.421637	6	7	1	0.068006
yw/w;Sp/+;Pr/TM3	S3	SLH3-1C	22	E	F2	4	6	66.6667		4	4	0	0	4	4	4	4	4	4	4	4	4	4	57.1429	57.1429	57.1429	66.6667	4	0	6.2	0.301333	64.5161	1.38744	6	7	6	6	6	6	7	6	6	6	0.421637	6	7	1	0.068006
yw/w;Sp/+;Pr/TM3	S3	SLH3-1C	22	E	F3	3	6	50		3	3	0	0	3	3	3	3	3	3	3	3	3	3	42.8571	42.8571	42.8571	50	3	0	6.2	0.301333	48.3871	1.04058	6	7	6	6	6	6	7	6	6	6	0.421637	6	7	1	0.068006
yw/w;Sp/+;Pr/TM3	S3	SLH3-1C	22	E	F4	3	6	50		3	3	0	0	3	3	3	3	3	3	3	3	3	3	42.8571	42.8571	42.8571	50	3	0	6.2	0.301333	48.3871	1.04058	6	7	6	6	6	6	7	6	6	6	0.421637	6	7	1	0.068006
yw/w;Sp/+;Pr/TM3	S3	SLH3-1C	22	E	F5	4	6	66.6667		4	4	0	0	4	4	4	4	4	4	4	4	4	4	57.1429	57.1429	57.1429	66.6667	4	0	6.2	0.301333	64.5161	1.38744	6	7	6	6	6	6	7	6	6	6	0.421637	6	7	1	0.068006
yw/w;Sp/+;Pr/TM3	S3	SLH3-1C	22	E	F6	4	6	66.6667		4	4	0	0	4	4	4	4	4	4	4	4	4	4	57.1429	57.1429	57.1429	66.6667	4	0	6.2	0.301333	64.5161	1.38744	6	7	6	6	6	6	7	6	6	6	0.421637	6	7	1	0.068006
yw/w;Sp/+;Pr/TM3	S3	SLH3-1C	22	E	F7	3	6	50		3	3	0	0	3	3	3	3	3	3	3	3	3	3	42.8571	42.8571	42.8571	50	3	0	6.2	0.301333	48.3871	1.04058	6	7	6	6	6	6	7	6	6	6	0.421637	6	7	1	0.068006
yw/w;Sp/+;Pr/TM3	S3	SLH3-1C	22	F	F1	3	8	37.5		3	2	1	0.316228	3	3	3	3	3	3	2	3	3	3	33.3333	22.2222	33.3333	28.5714	2.9	0.226	8	0.583529	36.25	1.71211	7	7	8	9	8	8	9	8	7	9	0.816497	7	9	2	0.102062
yw/w;Sp/+;Pr/TM3	S3	SLH3-1C	22	F	F2	5	8	62.5		5	5	0	0	5	5	5	5	5	5	5	5	5	5	55.5556	55.5556	55.5556	71.4286	5	0	8	0.583529	62.5	2.01718	7	7	8	9	8	8	9	8	7	9	0.816497	7	9	2	0.102062
yw/w;Sp/+;Pr/TM3	S3	SLH3-1C	22	F	F3	5	8	62.5		5	5	0	0	5	5	5	5	5	5	5	5	5	5	55.5556	55.5556	55.5556	71.4286	5	0	8	0.583529	62.5	2.01718	7	7	8	9	8	8	9	8	7	9	0.816497	7	9	2	0.102062
yw/w;Sp/+;Pr/TM3	S3	SLH3-1C	22	F	F5	4	8	50		4	4	0	0	4	4	4	4	4	4	4	4	4	4	44.4444	44.4444	44.4444	57.1429	4	0	8	0.583529	50	1.61374	7	7	8	9	8	8	9	8	7	9	0.816497	7	9	2	0.102062
yw/w;Sp/+;Pr/TM3	S3	SLH3-1C	22	F	F6	5	8	62.5		5	4	1	0.421637	5	4	5	5	5	5	5	5	5	4	55.5556	44.4444	55.5556	57.1429	4.8	0.301333	8	0.583529	60	2.55495	7	7	8	9	8	8	9	8	7	9	0.816497	7	9	2	0.102062
yw/w;Sp/+;Pr/TM3	S3	SLH3-1C	22	F	F7	4	8	50		4	3	1	0.316228	4	4	4	4	4	4	4	4	3	4	44.4444	33.3333	44.4444	42.8571	3.9	0.226	8	0.583529	48.75	2.0095	7	7	8	9	8	8	9	8	7	9	0.816497	7	9	2	0.102062
yw/w;Sp/+;Pr/TM3	S3	SLH3-1C	22	H	F1	5	6	83.3333		5	4	1	0.316228	5	4	5	5	5	5	5	5	5	5	71.4286	57.1429	71.4286	100	4.9	0.226	5.9	0.710693	83.0508	4.73995	4	6	6	7	6	5	5	7	6	7	0.994429	4	7	3	0.168547
yw/w;Sp/+;Pr/TM3	S3	SLH3-1C	22	H	F3	3	6	50		3	3	0	0	3	3	3	3	3	3	3	3	3	3	42.8571	42.8571	42.8571	75	3	0	5.9	0.710693	50.8475	2.71014	4	6	6	7	6	5	5	7	6	7	0.994429	4	7	3	0.168547
yw/w;Sp/+;Pr/TM3	S3	SLH3-1C	22	H	F4	5	6	83.3333		6	4	2	0.674949	6	5	6	5	5	5	6	4	5	6	71.4286	57.1429	85.7143	100	5.3	0.482369	5.9	0.710693	89.8305	6.00091	4	6	6	7	6	5	5	7	6	7	0.994429	4	7	3	0.168547
yw/w;Sp/+;Pr/TM3	S3	SLH3-1C	22	H	F5	4	6	66.6667		4	4	0	0	4	4	4	4	4	4	4	4	4	4	57.1429	57.1429	57.1429	100	4	0	5.9	0.710693	67.7966	3.61351	4	6	6	7	6	5	5	7	6	7	0.994429	4	7	3	0.168547
yw/w;Sp/+;Pr/TM3	S3	SLH3-1C	22	H	F6	3	6	50		3	3	0	0	3	3	3	3	3	3	3	3	3	3	42.8571	42.8571	42.8571	75	3	0	5.9	0.710693	50.8475	2.71014	4	6	6	7	6	5	5	7	6	7	0.994429	4	7	3	0.168547
mtrm[126]/TM1	S3	SLH3-1F	2	D	F1	5	6	83.3333	16 (2)	5	5	0	0	5	5	5	5	5	5	5	5	5	5	83.3333	83.3333	83.3333	100	5	0	5.9	0.226	84.7458	1.43637	6	6	6	6	6	6	6	6	6	5	0.316228	5	6	1	0.0535979
mtrm[126]/TM1	S3	SLH3-1F	2	D	F2	4	6	66.6667		4	3	1	0.316228	4	4	3	4	4	4	4	4	4	4	66.6667	50	66.6667	60	3.9	0.226	5.9	0.226	66.1017	2.03174	6	6	6	6	6	6	6	6	6	5	0.316228	5	6	1	0.0535979
mtrm[126]/TM1	S3	SLH3-1F	2	D	F3	3	6	50		3	3	0	0	3	3	3	3	3	3	3	3	3	3	50	50	50	60	3	0	5.9	0.226	50.8475	0.861821	6	6	6	6	6	6	6	6	6	5	0.316228	5	6	1	0.0535979
mtrm[126]/TM1	S3	SLH3-1F	2	D	F4	3	6	50		3	3	0	0	3	3	3	3	3	3	3	3	3	3	50	50	50	60	3	0	5.9	0.226	50.8475	0.861821	6	6	6	6	6	6	6	6	6	5	0.316228	5	6	1	0.0535979
mtrm[126]/TM1	S3	SLH3-1F	2	D	F5	2	6	33.3333		2	2	0	0	2	2	2	2	2	2	2	2	2	2	33.3333	33.3333	33.3333	40	2	0	5.9	0.226	33.8983	0.574548	6	6	6	6	6	6	6	6	6	5	0.316228	5	6	1	0.0535979
mtrm[126]/TM1	S3	SLH3-1F	2	D	F6	3	6	50		3	3	0	0	3	3	3	3	3	3	3	3	3	3	50	50	50	60	3	0	5.9	0.226	50.8475	0.861821	6	6	6	6	6	6	6	6	6	5	0.316228	5	6	1	0.0535979
mtrm[126]/TM1	S3	SLH3-1F	2	D	F7	3	6	50		3	3	0	0	3	3	3	3	3	3	3	3	3	3	50	50	50	60	3	0	5.9	0.226	50.8475	0.861821	6	6	6	6	6	6	6	6	6	5	0.316228	5	6	1	0.0535979
mtrm[126]/TM1	S3	SLH3-1F	2	D	F8	2	6	33.3333		2	2	0	0	2	2	2	2	2	2	2	2	2	2	33.3333	33.3333	33.3333	40	2	0	5.9	0.226	33.8983	0.574548	6	6	6	6	6	6	6	6	6	5	0.316228	5	6	1	0.0535979
mtrm[126]/TM1	S3	SLH3-1F	2	D	F9	4	6	66.6667		4	4	0	0	4	4	4	4	4	4	4	4	4	4	66.6667	66.6667	66.6667	80	4	0	5.9	0.226	67.7966	1.1491	6	6	6	6	6	6	6	6	6	5	0.316228	5	6	1	0.0535979
mtrm[126]/TM1	S3	SLH3-1F	2	F	F1	6	7	85.7143		6	5	1	0.421637	5	6	6	5	6	6	6	6	6	6	75	62.5	75	83.3333	5.8	0.301333	6.7	0.482369	86.5672	3.40078	8	7	6	7	7	6	6	7	7	6	0.674949	6	8	2	0.100739
mtrm[126]/TM1	S3	SLH3-1F	2	F	F10	1	7	14.2857		1	1	0	0	1	1	1	1	1	1	1	1	1	1	12.5	12.5	12.5	16.6667	1	0	6.7	0.482369	14.9254	0.475468	8	7	6	7	7	6	6	7	7	6	0.674949	6	8	2	0.100739
mtrm[126]/TM1	S3	SLH3-1F	2	F	F2	7	7	100		8	6	2	0.567646	7	8	7	7	6	7	7	6	7	7	87.5	75	100	100	6.9	0.405682	6.7	0.482369	102.985	4.23571	8	7	6	7	7	6	6	7	7	6	0.674949	6	8	2	0.100739
mtrm[126]/TM1	S3	SLH3-1F	2	F	F3	5	7	71.4286		6	4	2	0.632456	5	5	5	4	4	5	6	5	5	4	62.5	50	75	66.6667	4.8	0.452	6.7	0.482369	71.6418	3.75757	8	7	6	7	7	6	6	7	7	6	0.674949	6	8	2	0.100739
mtrm[126]/TM1	S3	SLH3-1F	2	F	F4	5	7	71.4286		5	5	0	0	5	5	5	5	5	5	5	5	5	5	62.5	62.5	62.5	83.3333	5	0	6.7	0.482369	74.6269	2.37734	8	7	6	7	7	6	6	7	7	6	0.674949	6	8	2	0.100739
mtrm[126]/TM1	S3	SLH3-1F	2	F	F6	5	7	71.4286		5	5	0	0	5	5	5	5	5	5	5	5	5	5	62.5	62.5	62.5	83.3333	5	0	6.7	0.482369	74.6269	2.37734	8	7	6	7	7	6	6	7	7	6	0.674949	6	8	2	0.100739
mtrm[126]/TM1	S3	SLH3-1F	2	F	F7	5	7	71.4286		5	5	0	0	5	5	5	5	5	5	5	5	5	5	62.5	62.5	62.5	83.3333	5	0	6.7	0.482369	74.6269	2.37734	8	7	6	7	7	6	6	7	7	6	0.674949	6	8	2	0.100739
mtrm[126]/TM6B	S3	SLH3-1F	3	F	F10	4	5	80		4	4	0	0	4	4	4	4	4	4	4	4	4	4	80	80	80	100	4	0	4.8	0.301333	83.3333	2.31481	5	5	5	4	5	4	5	5	5	5	0.421637	4	5	1	0.087841
mtrm[126]/TM6B	S3	SLH3-1F	3	F	F2	2	5	40	17 (2)	2	2	0	0	2	2	2	2	2	2	2	2	2	2	40	40	40	50	2	0	4.8	0.301333	41.6667	1.15741	5	5	5	4	5	4	5	5	5	5	0.421637	4	5	1	0.087841
mtrm[126]/TM6B	S3	SLH3-1F	3	F	F3	4	5	80		4	3	1	0.421637	4	4	4	3	3	4	4	4	4	4	80	60	80	75	3.8	0.301333	4.8	0.301333	79.1667	3.54288	5	5	5	4	5	4	5	5	5	5	0.421637	4	5	1	0.087841
mtrm[126]/TM6B	S3	SLH3-1F	3	F	F4	2	5	40		2	2	0	0	2	2	2	2	2	2	2	2	2	2	40	40	40	50	2	0	4.8	0.301333	41.6667	1.15741	5	5	5	4	5	4	5	5	5	5	0.421637	4	5	1	0.087841
mtrm[126]/TM6B	S3	SLH3-1F	3	F	F6	2	5	40		2	2	0	0	2	2	2	2	2	2	2	2	2	2	40	40	40	50	2	0	4.8	0.301333	41.6667	1.15741	5	5	5	4	5	4	5	5	5	5	0.421637	4	5	1	0.087841
mtrm[126]/TM6B	S3	SLH3-1F	3	F	F7	2	5	40		2	2	0	0	2	2	2	2	2	2	2	2	2	2	40	40	40	50	2	0	4.8	0.301333	41.6667	1.15741	5	5	5	4	5	4	5	5	5	5	0.421637	4	5	1	0.087841
mtrm[126]/TM6B	S3	SLH3-1F	3	F	F8	1	5	20		1	1	0	0	1	1	1	1	1	1	1	1	1	1	20	20	20	25	1	0	4.8	0.301333	20.8333	0.578704	5	5	5	4	5	4	5	5	5	5	0.421637	4	5	1	0.087841
mtrm[126]/TM6B	S3	SLH3-1F	3	F	F9	1	5	20		1	1	0	0	1	1	1	1	1	1	1	1	1	1	20	20	20	25	1	0	4.8	0.301333	20.8333	0.578704	5	5	5	4	5	4	5	5	5	5	0.421637	4	5	1	0.087841
mtrm[126]/TM6B	S3	SLH3-1F	3	G	F1	4	6	66.6667		4	4	0	0	4	4	4	4	4	4	4	4	4	4	66.6667	66.6667	66.6667	100	4	0	5.7	0.482369	70.1754	2.62773	6	6	6	6	6	4	6	5	6	6	0.674949	4	6	2	0.118412
mtrm[126]/TM6B	S3	SLH3-1F	3	G	F10	3	6	50		3	2	1	0.316228	2	3	3	3	3	3	3	3	3	3	50	33.3333	50	50	2.9	0.226	5.7	0.482369	50.8772	2.58984	6	6	6	6	6	4	6	5	6	6	0.674949	4	6	2	0.118412
mtrm[126]/TM6B	S3	SLH3-1F	3	G	F2	2	6	33.3333		2	2	0	0	2	2	2	2	2	2	2	2	2	2	33.3333	33.3333	33.3333	50	2	0	5.7	0.482369	35.0877	1.31387	6	6	6	6	6	4	6	5	6	6	0.674949	4	6	2	0.118412
mtrm[126]/TM6B	S3	SLH3-1F	3	G	F3	3	6	50		3	3	0	0	3	3	3	3	3	3	3	3	3	3	50	50	50	75	3	0	5.7	0.482369	52.6316	1.9708	6	6	6	6	6	4	6	5	6	6	0.674949	4	6	2	0.118412
mtrm[126]/TM6B	S3	SLH3-1F	3	G	F4	3	6	50		3	3	0	0	3	3	3	3	3	3	3	3	3	3	50	50	50	75	3	0	5.7	0.482369	52.6316	1.9708	6	6	6	6	6	4	6	5	6	6	0.674949	4	6	2	0.118412
mtrm[126]/TM6B	S3	SLH3-1F	3	G	F5	3	6	50		3	3	0	0	3	3	3	3	3	3	3	3	3	3	50	50	50	75	3	0	5.7	0.482369	52.6316	1.9708	6	6	6	6	6	4	6	5	6	6	0.674949	4	6	2	0.118412
mtrm[126]/TM6B	S3	SLH3-1F	3	G	F6	1	6	16.6667		1	1	0	0	1	1	1	1	1	1	1	1	1	1	16.6667	16.6667	16.6667	25	1	0	5.7	0.482369	17.5439	0.656933	6	6	6	6	6	4	6	5	6	6	0.674949	4	6	2	0.118412
mtrm[126]/TM6B	S3	SLH3-1F	3	G	F8	2	6	33.3333		2	2	0	0	2	2	2	2	2	2	2	2	2	2	33.3333	33.3333	33.3333	50	2	0	5.7	0.482369	35.0877	1.31387	6	6	6	6	6	4	6	5	6	6	0.674949	4	6	2	0.118412
mtrm[126]/TM6B	S3	SLH3-1F	3	G	F9	3	6	50		3	3	0	0	3	3	3	3	3	3	3	3	3	3	50	50	50	75	3	0	5.7	0.482369	52.6316	1.9708	6	6	6	6	6	4	6	5	6	6	0.674949	4	6	2	0.118412
TM3/TM6B	S3	SLH3-1F	4	D	F1	3	7	42.8571	26 (3)	3	3	0	0	3	3	3	3	3	3	3	3	3	3	37.5	37.5	37.5	60	3	0	6.8	0.940913	44.1176	2.70112	5	5	8	8	8	6	6	8	6	8	1.31656	5	8	3	0.193612
TM3/TM6B	S3	SLH3-1F	4	D	F2	3	7	42.8571		3	1	2	0.632456	1	3	3	3	3	3	3	3	3	3	37.5	12.5	37.5	20	2.8	0.452	6.8	0.940913	41.1765	3.87378	5	5	8	8	8	6	6	8	6	8	1.31656	5	8	3	0.193612
TM3/TM6B	S3	SLH3-1F	4	D	F3	3	7	42.8571		3	3	0	0	3	3	3	3	3	3	3	3	3	3	37.5	37.5	37.5	60	3	0	6.8	0.940913	44.1176	2.70112	5	5	8	8	8	6	6	8	6	8	1.31656	5	8	3	0.193612
TM3/TM6B	S3	SLH3-1F	4	D	F4	3	7	42.8571		3	3	0	0	3	3	3	3	3	3	3	3	3	3	37.5	37.5	37.5	60	3	0	6.8	0.940913	44.1176	2.70112	5	5	8	8	8	6	6	8	6	8	1.31656	5	8	3	0.193612
TM3/TM6B	S3	SLH3-1F	4	D	F5	3	7	42.8571		3	2	1	0.316228	2	3	3	3	3	3	3	3	3	3	37.5	25	37.5	40	2.9	0.226	6.8	0.940913	42.6471	2.99673	5	5	8	8	8	6	6	8	6	8	1.31656	5	8	3	0.193612
TM3/TM6B	S3	SLH3-1F	4	D	F6	3	7	42.8571		3	3	0	0	3	3	3	3	3	3	3	3	3	3	37.5	37.5	37.5	60	3	0	6.8	0.940913	44.1176	2.70112	5	5	8	8	8	6	6	8	6	8	1.31656	5	8	3	0.193612
TM3/TM6B	S3	SLH3-1F	4	F	F1	2	7	28.5714		2	1	1	0.316228	1	2	2	2	2	2	2	2	2	2	25	12.5	25	16.6667	1.9	0.226	7.1	0.625766	26.7606	1.75296	8	8	7	7	8	7	6	6	8	6	0.875595	6	8	2	0.123323
TM3/TM6B	S3	SLH3-1F	4	F	F10	3	7	42.8571		3	3	0	0	3	3	3	3	3	3	3	3	3	3	37.5	37.5	37.5	50	3	0	7.1	0.625766	42.2535	1.64781	8	8	7	7	8	7	6	6	8	6	0.875595	6	8	2	0.123323
TM3/TM6B	S3	SLH3-1F	4	F	F2	3	7	42.8571		3	3	0	0	3	3	3	3	3	3	3	3	3	3	37.5	37.5	37.5	50	3	0	7.1	0.625766	42.2535	1.64781	8	8	7	7	8	7	6	6	8	6	0.875595	6	8	2	0.123323
TM3/TM6B	S3	SLH3-1F	4	F	F3	5	7	71.4286		5	4	1	0.316228	5	5	5	5	5	5	4	5	5	5	62.5	50	62.5	66.6667	4.9	0.226	7.1	0.625766	69.0141	3.03768	8	8	7	7	8	7	6	6	8	6	0.875595	6	8	2	0.123323
TM3/TM6B	S3	SLH3-1F	4	F	F4	4	7	57.1429		4	4	0	0	4	4	4	4	4	4	4	4	4	4	50	50	50	66.6667	4	0	7.1	0.625766	56.338	2.19708	8	8	7	7	8	7	6	6	8	6	0.875595	6	8	2	0.123323
TM3/TM6B	S3	SLH3-1F	4	F	F5	4	7	57.1429		4	3	1	0.316228	4	4	4	4	4	4	4	3	4	4	50	37.5	50	50	3.9	0.226	7.1	0.625766	54.9296	2.5637	8	8	7	7	8	7	6	6	8	6	0.875595	6	8	2	0.123323
TM3/TM6B	S3	SLH3-1F	4	F	F6	3	7	42.8571		3	2	1	0.316228	3	3	3	2	3	3	3	3	3	3	37.5	25	37.5	33.3333	2.9	0.226	7.1	0.625766	40.8451	2.12627	8	8	7	7	8	7	6	6	8	6	0.875595	6	8	2	0.123323
TM3/TM6B	S3	SLH3-1F	4	F	F7	4	7	57.1429		4	4	0	0	4	4	4	4	4	4	4	4	4	4	50	50	50	66.6667	4	0	7.1	0.625766	56.338	2.19708	8	8	7	7	8	7	6	6	8	6	0.875595	6	8	2	0.123323
TM3/TM6B	S3	SLH3-1F	4	F	F8	4.5	7	64.2857		5	3	2	0.699206	4	4	3	5	4	5	5	4	5	5	56.25	37.5	62.5	50	4.4	0.499705	7.1	0.625766	61.9718	3.94197	8	8	7	7	8	7	6	6	8	6	0.875595	6	8	2	0.123323
TM3/TM6B	S3	SLH3-1F	4	F	F9	4	7	57.1429		4	4	0	0	4	4	4	4	4	4	4	4	4	4	50	50	50	66.6667	4	0	7.1	0.625766	56.338	2.19708	8	8	7	7	8	7	6	6	8	6	0.875595	6	8	2	0.123323
TM3/TM6B	S3	SLH3-1F	4	G	F1	3	6.5	46.1538		3	3	0	0	3	3	3	3	3	3	3	3	3	3	42.8571	42.8571	42.8571	60	3	0	6.3	0.588372	47.619	1.96781	5	5	7	7	7	6	6	7	6	7	0.823273	5	7	2	0.130678
TM3/TM6B	S3	SLH3-1F	4	G	F10	3	6.5	46.1538		3	3	0	0	3	3	3	3	3	3	3	3	3	3	42.8571	42.8571	42.8571	60	3	0	6.3	0.588372	47.619	1.96781	5	5	7	7	7	6	6	7	6	7	0.823273	5	7	2	0.130678
TM3/TM6B	S3	SLH3-1F	4	G	F2	4	6.5	61.5385		5	4	1	0.316228	4	5	4	4	4	4	4	4	4	4	57.1429	57.1429	71.4286	80	4.1	0.226	6.3	0.588372	65.0794	3.12284	5	5	7	7	7	6	6	7	6	7	0.823273	5	7	2	0.130678
TM3/TM6B	S3	SLH3-1F	4	G	F3	4	6.5	61.5385		4	4	0	0	4	4	4	4	4	4	4	4	4	4	57.1429	57.1429	57.1429	80	4	0	6.3	0.588372	63.4921	2.62375	5	5	7	7	7	6	6	7	6	7	0.823273	5	7	2	0.130678
TM3/TM6B	S3	SLH3-1F	4	G	F4	3	6.5	46.1538		3	3	0	0	3	3	3	3	3	3	3	3	3	3	42.8571	42.8571	42.8571	60	3	0	6.3	0.588372	47.619	1.96781	5	5	7	7	7	6	6	7	6	7	0.823273	5	7	2	0.130678
TM3/TM6B	S3	SLH3-1F	4	G	F5	4	6.5	61.5385		5	4	1	0.316228	5	4	4	4	4	4	4	4	4	4	57.1429	57.1429	71.4286	80	4.1	0.226	6.3	0.588372	65.0794	3.12284	5	5	7	7	7	6	6	7	6	7	0.823273	5	7	2	0.130678
TM3/TM6B	S3	SLH3-1F	4	G	F6	4	6.5	61.5385		4	3	1	0.421637	4	4	4	4	3	4	4	3	4	4	57.1429	42.8571	57.1429	60	3.8	0.301333	6.3	0.588372	60.3175	3.26987	5	5	7	7	7	6	6	7	6	7	0.823273	5	7	2	0.130678
TM3/TM6B	S3	SLH3-1F	4	G	F7	4	6.5	61.5385		4	2	2	0.632456	4	4	4	4	4	4	4	4	2	4	57.1429	28.5714	57.1429	40	3.8	0.452	6.3	0.588372	60.3175	4.03621	5	5	7	7	7	6	6	7	6	7	0.823273	5	7	2	0.130678
TM3/TM6B	S3	SLH3-1F	4	G	F8	3	6.5	46.1538		3	3	0	0	3	3	3	3	3	3	3	3	3	3	42.8571	42.8571	42.8571	60	3	0	6.3	0.588372	47.619	1.96781	5	5	7	7	7	6	6	7	6	7	0.823273	5	7	2	0.130678
TM3/TM6B	S3	SLH3-1F	4	G	F9	3	6.5	46.1538		3	3	0	0	3	3	3	3	3	3	3	3	3	3	42.8571	42.8571	42.8571	60	3	0	6.3	0.588372	47.619	1.96781	5	5	7	7	7	6	6	7	6	7	0.823273	5	7	2	0.130678
yw/w;+/SM1;mtrm[126]/Pr	S3	SLH3-1C	24	C	F1	6	7	85.7143	26 (4)	6	4	2	0.707107	6	6	6	6	5	6	4	5	6	5	75	50	75	57.1429	5.5	0.505351	7.1	0.226	77.4648	3.33303	7	7	7	7	7	7	7	8	7	7	0.316228	7	8	1	0.0445391
yw/w;+/SM1;mtrm[126]/Pr	S3	SLH3-1C	24	C	F2	4	7	57.1429		4	4	0	0	4	4	4	4	4	4	4	4	4	4	50	50	50	57.1429	4	0	7.1	0.226	56.338	0.793493	7	7	7	7	7	7	7	8	7	7	0.316228	7	8	1	0.0445391
yw/w;+/SM1;mtrm[126]/Pr	S3	SLH3-1C	24	C	F3	5	7	71.4286		5	5	0	0	5	5	5	5	5	5	5	5	5	5	62.5	62.5	62.5	71.4286	5	0	7.1	0.226	70.4225	0.991867	7	7	7	7	7	7	7	8	7	7	0.316228	7	8	1	0.0445391
yw/w;+/SM1;mtrm[126]/Pr	S3	SLH3-1C	24	C	F5	4	7	57.1429		5	4	1	0.421637	5	4	4	5	4	4	4	4	4	4	50	50	62.5	57.1429	4.2	0.301333	7.1	0.226	59.1549	2.05446	7	7	7	7	7	7	7	8	7	7	0.316228	7	8	1	0.0445391
yw/w;+/SM1;mtrm[126]/Pr	S3	SLH3-1C	24	C	F6	3	7	42.8571		3	2	1	0.316228	3	2	3	3	3	3	3	3	3	3	37.5	25	37.5	28.5714	2.9	0.226	7.1	0.226	40.8451	1.52141	7	7	7	7	7	7	7	8	7	7	0.316228	7	8	1	0.0445391
yw/w;+/SM1;mtrm[126]/Pr	S3	SLH3-1C	24	C	F7	4	7	57.1429		4	4	0	0	4	4	4	4	4	4	4	4	4	4	50	50	50	57.1429	4	0	7.1	0.226	56.338	0.793493	7	7	7	7	7	7	7	8	7	7	0.316228	7	8	1	0.0445391
yw/w;+/SM1;mtrm[126]/Pr	S3	SLH3-1C	24	E	F1	2	5	40		2	2	0	0	2	2	2	2	2	2	2	2	2	2	40	40	40	40	2	0	5	0	40	0	5	5	5	5	5	5	5	5	5	5	0	5	5	0	0
yw/w;+/SM1;mtrm[126]/Pr	S3	SLH3-1C	24	E	F2	5	5	100		6	4	2	0.632456	5	6	6	5	5	5	6	5	4	5	100	80	120	80	5.2	0.452	5	0	104	4	5	5	5	5	5	5	5	5	5	5	0	5	5	0	0
yw/w;+/SM1;mtrm[126]/Pr	S3	SLH3-1C	24	E	F3	4	5	80		5	4	1	0.316228	4	5	4	4	4	4	4	4	4	4	80	80	100	80	4.1	0.226	5	0	82	2	5	5	5	5	5	5	5	5	5	5	0	5	5	0	0
yw/w;+/SM1;mtrm[126]/Pr	S3	SLH3-1C	24	E	F4	2	5	40		2	2	0	0	2	2	2	2	2	2	2	2	2	2	40	40	40	40	2	0	5	0	40	0	5	5	5	5	5	5	5	5	5	5	0	5	5	0	0
yw/w;+/SM1;mtrm[126]/Pr	S3	SLH3-1C	24	E	F5	1	5	20		1	1	0	0	1	1	1	1	1	1	1	1	1	1	20	20	20	20	1	0	5	0	20	0	5	5	5	5	5	5	5	5	5	5	0	5	5	0	0
yw/w;+/SM1;mtrm[126]/Pr	S3	SLH3-1C	24	E	F6	3	5	60		3	3	0	0	3	3	3	3	3	3	3	3	3	3	60	60	60	60	3	0	5	0	60	0	5	5	5	5	5	5	5	5	5	5	0	5	5	0	0
yw/w;+/SM1;mtrm[126]/Pr	S3	SLH3-1C	24	E	F7	4	5	80		5	4	1	0.316228	4	4	4	4	5	4	4	4	4	4	80	80	100	80	4.1	0.226	5	0	82	2	5	5	5	5	5	5	5	5	5	5	0	5	5	0	0
yw/w;+/SM1;mtrm[126]/Pr	S3	SLH3-1C	24	G	F1	3	8	37.5		3	3	0	0	3	3	3	3	3	3	3	3	3	3	33.3333	33.3333	33.3333	42.8571	3	0	7.9	0.405682	37.9747	0.862869	8	8	8	7	8	7	8	8	9	8	0.567646	7	9	2	0.071854
yw/w;+/SM1;mtrm[126]/Pr	S3	SLH3-1C	24	G	F2	4.5	8	56.25		5	3	2	0.699206	5	5	4	3	4	5	5	5	4	4	50	33.3333	55.5556	42.8571	4.4	0.499705	7.9	0.405682	55.6962	3.07166	8	8	8	7	8	7	8	8	9	8	0.567646	7	9	2	0.071854
yw/w;+/SM1;mtrm[126]/Pr	S3	SLH3-1C	24	G	F4	3	8	37.5		3	3	0	0	3	3	3	3	3	3	3	3	3	3	33.3333	33.3333	33.3333	42.8571	3	0	7.9	0.405682	37.9747	0.862869	8	8	8	7	8	7	8	8	9	8	0.567646	7	9	2	0.071854
yw/w;+/SM1;mtrm[126]/Pr	S3	SLH3-1C	24	G	F5	5	8	62.5		6	4	2	0.471405	5	4	6	5	5	5	5	5	5	5	55.5556	44.4444	66.6667	57.1429	5	0.336901	7.9	0.405682	63.2911	2.37252	8	8	8	7	8	7	8	8	9	8	0.567646	7	9	2	0.071854
yw/w;+/SM1;mtrm[126]/Pr	S3	SLH3-1C	24	G	F6	4	8	50		4	4	0	0	4	4	4	4	4	4	4	4	4	4	44.4444	44.4444	44.4444	57.1429	4	0	7.9	0.405682	50.6329	1.15049	8	8	8	7	8	7	8	8	9	8	0.567646	7	9	2	0.071854
yw/w;+/SM1;mtrm[126]/Pr	S3	SLH3-1C	24	G	F7	4.5	8	56.25		6	4	2	0.699206	4	4	4	4	5	5	6	4	5	5	50	44.4444	66.6667	57.1429	4.6	0.499705	7.9	0.405682	58.2278	3.0958	8	8	8	7	8	7	8	8	9	8	0.567646	7	9	2	0.071854
yw/w;+/SM1;mtrm[126]/Pr	S3	SLH3-1C	24	J	F1	4	7	57.1429		4	4	0	0	4	4	4	4	4	4	4	4	4	4	44.4444	44.4444	44.4444	57.1429	4	0	7.8	0.738113	51.2821	2.14726	7	7	7	7	7	9	9	7	9	9	1.0328	7	9	2	0.13241
yw/w;+/SM1;mtrm[126]/Pr	S3	SLH3-1C	24	J	F2	4	7	57.1429		4	2	2	0.632456	4	2	4	4	4	4	4	4	4	4	44.4444	22.2222	44.4444	28.5714	3.8	0.452	7.8	0.738113	48.7179	3.27655	7	7	7	7	7	9	9	7	9	9	1.0328	7	9	2	0.13241
yw/w;+/SM1;mtrm[126]/Pr	S3	SLH3-1C	24	J	F3	5	7	71.4286		5	5	0	0	5	5	5	5	5	5	5	5	5	5	55.5556	55.5556	55.5556	71.4286	5	0	7.8	0.738113	64.1026	2.68408	7	7	7	7	7	9	9	7	9	9	1.0328	7	9	2	0.13241
yw/w;+/SM1;mtrm[126]/Pr	S3	SLH3-1C	24	J	F4	4	7	57.1429		4	4	0	0	4	4	4	4	4	4	4	4	4	4	44.4444	44.4444	44.4444	57.1429	4	0	7.8	0.738113	51.2821	2.14726	7	7	7	7	7	9	9	7	9	9	1.0328	7	9	2	0.13241
yw/w;+/SM1;mtrm[126]/Pr	S3	SLH3-1C	24	J	F5	4	7	57.1429		5	3	2	0.471405	4	5	4	4	4	4	4	4	3	4	44.4444	33.3333	55.5556	42.8571	4	0.336901	7.8	0.738113	51.2821	2.8746	7	7	7	7	7	9	9	7	9	9	1.0328	7	9	2	0.13241
yw/w;+/SM1;mtrm[126]/Pr	S3	SLH3-1C	24	J	F6	5	7	71.4286		5	3	2	0.632456	5	5	5	5	5	5	5	3	5	5	55.5556	33.3333	55.5556	42.8571	4.8	0.452	7.8	0.738113	61.5385	3.63512	7	7	7	7	7	9	9	7	9	9	1.0328	7	9	2	0.13241
yw/w;+/SM1;mtrm[126]/Pr	S3	SLH3-1C	24	J	F7	3	7	42.8571		3	3	0	0	3	3	3	3	3	3	3	3	3	3	33.3333	33.3333	33.3333	42.8571	3	0	7.8	0.738113	38.4615	1.61045	7	7	7	7	7	9	9	7	9	9	1.0328	7	9	2	0.13241
yw/w;+/SM1;mtrm[126]TM3	S3	SLH3-1C	26	C	F1	3	5	60	25 (4)	3	3	0	0	3	3	3	3	3	3	3	3	3	3	50	50	50	60	3	0	5.4	0.369056	55.5556	1.68003	5	6	5	5	6	5	5	5	6	6	0.516398	5	6	1	0.0956292
yw/w;+/SM1;mtrm[126]TM3	S3	SLH3-1C	26	C	F3	5	5	100		5	4	1	0.316228	4	5	5	5	5	5	5	5	5	5	83.3333	66.6667	83.3333	80	4.9	0.226	5.4	0.369056	90.7407	3.31047	5	6	5	5	6	5	5	5	6	6	0.516398	5	6	1	0.0956292
yw/w;+/SM1;mtrm[126]TM3	S3	SLH3-1C	26	C	F4	4	5	80		5	4	1	0.483046	4	5	4	4	5	4	5	4	4	4	66.6667	66.6667	83.3333	80	4.3	0.345221	5.4	0.369056	79.6296	3.71491	5	6	5	5	6	5	5	5	6	6	0.516398	5	6	1	0.0956292
yw/w;+/SM1;mtrm[126]TM3	S3	SLH3-1C	26	C	F6	4	5	80		4	2	2	0.632456	4	4	4	4	4	4	4	2	4	4	66.6667	33.3333	66.6667	40	3.8	0.452	5.4	0.369056	70.3704	4.27153	5	6	5	5	6	5	5	5	6	6	0.516398	5	6	1	0.0956292
yw/w;+/SM1;mtrm[126]TM3	S3	SLH3-1C	26	C	F7	5	5	100		5	4	1	0.483046	5	5	5	4	5	4	4	5	5	5	83.3333	66.6667	83.3333	80	4.7	0.345221	5.4	0.369056	87.037	3.86388	5	6	5	5	6	5	5	5	6	6	0.516398	5	6	1	0.0956292
yw/w;+/SM1;mtrm[126]TM3	S3	SLH3-1C	26	F	F1	4	6.5	61.5385		4	4	0	0	4	4	4	4	4	4	4	4	4	4	57.1429	57.1429	57.1429	80	4	0	6.3	0.588372	63.4921	2.62375	5	7	7	6	7	6	7	5	7	6	0.823273	5	7	2	0.130678
yw/w;+/SM1;mtrm[126]TM3	S3	SLH3-1C	26	F	F2	3	6.5	46.1538		3	3	0	0	3	3	3	3	3	3	3	3	3	3	42.8571	42.8571	42.8571	60	3	0	6.3	0.588372	47.619	1.96781	5	7	7	6	7	6	7	5	7	6	0.823273	5	7	2	0.130678
yw/w;+/SM1;mtrm[126]TM3	S3	SLH3-1C	26	F	F3	4	6.5	61.5385		4	4	0	0	4	4	4	4	4	4	4	4	4	4	57.1429	57.1429	57.1429	80	4	0	6.3	0.588372	63.4921	2.62375	5	7	7	6	7	6	7	5	7	6	0.823273	5	7	2	0.130678
yw/w;+/SM1;mtrm[126]TM3	S3	SLH3-1C	26	F	F4	3	6.5	46.1538		3	2	1	0.421637	2	3	3	3	3	3	3	3	3	2	42.8571	28.5714	42.8571	40	2.8	0.301333	6.3	0.588372	44.4444	2.8022	5	7	7	6	7	6	7	5	7	6	0.823273	5	7	2	0.130678
yw/w;+/SM1;mtrm[126]TM3	S3	SLH3-1C	26	F	F5	5	6.5	76.9231		5	4	1	0.421637	5	5	5	4	5	4	5	5	5	5	71.4286	57.1429	71.4286	80	4.8	0.301333	6.3	0.588372	76.1905	3.79371	5	7	7	6	7	6	7	5	7	6	0.823273	5	7	2	0.130678
yw/w;+/SM1;mtrm[126]TM3	S3	SLH3-1C	26	F	F6	3	6.5	46.1538		3	2	1	0.316228	3	3	3	3	3	3	3	3	3	2	42.8571	28.5714	42.8571	40	2.9	0.226	6.3	0.588372	46.0317	2.47749	5	7	7	6	7	6	7	5	7	6	0.823273	5	7	2	0.130678
yw/w;+/SM1;mtrm[126]TM3	S3	SLH3-1C	26	F	F7	3	6.5	46.1538		3	3	0	0	3	3	3	3	3	3	3	3	3	3	42.8571	42.8571	42.8571	60	3	0	6.3	0.588372	47.619	1.96781	5	7	7	6	7	6	7	5	7	6	0.823273	5	7	2	0.130678
yw/w;+/SM1;mtrm[126]TM3	S3	SLH3-1C	26	G	F1	5	6	83.3333		5	5	0	0	5	5	5	5	5	5	5	5	5	5	62.5	62.5	62.5	100	5	0	6.2	0.738113	80.6452	4.24816	5	6	6	6	5	5	7	7	7	8	1.0328	5	8	3	0.16658
yw/w;+/SM1;mtrm[126]TM3	S3	SLH3-1C	26	G	F2	4	6	66.6667		4	4	0	0	4	4	4	4	4	4	4	4	4	4	50	50	50	80	4	0	6.2	0.738113	64.5161	3.39853	5	6	6	6	5	5	7	7	7	8	1.0328	5	8	3	0.16658
yw/w;+/SM1;mtrm[126]TM3	S3	SLH3-1C	26	G	F3	6	6	100		6	4	2	0.674949	6	6	6	6	6	5	6	6	6	4	75	50	75	80	5.7	0.482369	6.2	0.738113	91.9355	5.94178	5	6	6	6	5	5	7	7	7	8	1.0328	5	8	3	0.16658
yw/w;+/SM1;mtrm[126]TM3	S3	SLH3-1C	26	G	F4	3	6	50		3	3	0	0	3	3	3	3	3	3	3	3	3	3	37.5	37.5	37.5	60	3	0	6.2	0.738113	48.3871	2.5489	5	6	6	6	5	5	7	7	7	8	1.0328	5	8	3	0.16658
yw/w;+/SM1;mtrm[126]TM3	S3	SLH3-1C	26	G	F5	7	6	116.667		7	5	2	0.674949	5	7	7	6	7	7	7	7	7	7	87.5	62.5	87.5	100	6.7	0.482369	6.2	0.738113	108.065	6.65252	5	6	6	6	5	5	7	7	7	8	1.0328	5	8	3	0.16658
yw/w;+/SM1;mtrm[126]TM3	S3	SLH3-1C	26	G	F6	2	6	33.3333		3	1	2	0.471405	2	2	2	2	2	2	1	2	3	2	25	12.5	37.5	20	2	0.336901	6.2	0.738113	32.2581	2.94423	5	6	6	6	5	5	7	7	7	8	1.0328	5	8	3	0.16658
yw/w;+/SM1;mtrm[126]TM3	S3	SLH3-1C	26	G	F7	4.5	6	75		6	3	3	0.849837	4	3	5	4	5	4	5	4	6	5	56.25	37.5	75	60	4.5	0.607357	6.2	0.738113	72.5806	5.77982	5	6	6	6	5	5	7	7	7	8	1.0328	5	8	3	0.16658
yw/w;+/SM1;mtrm[126]TM3	S3	SLH3-1C	26	J	F1	4.5	9	50		5	4	1	0.527046	4	4	5	5	5	4	4	4	5	5	45	40	50	50	4.5	0.376667	9	0.47645	50	2.19114	9	9	9	9	10	9	10	9	8	8	0.666667	8	10	2	0.0740741
yw/w;+/SM1;mtrm[126]TM3	S3	SLH3-1C	26	J	F2	5	9	55.5556		6	5	1	0.421637	5	5	5	5	5	5	5	5	6	6	50	50	60	62.5	5.2	0.301333	9	0.47645	57.7778	2.00661	9	9	9	9	10	9	10	9	8	8	0.666667	8	10	2	0.0740741
yw/w;+/SM1;mtrm[126]TM3	S3	SLH3-1C	26	J	F4	6	9	66.6667		6	6	0	0	6	6	6	6	6	6	6	6	6	6	60	60	60	75	6	0	9	0.47645	66.6667	1.56162	9	9	9	9	10	9	10	9	8	8	0.666667	8	10	2	0.0740741
yw/w;+/SM1;mtrm[126]TM3	S3	SLH3-1C	26	J	F5	6.5	9	72.2222		7	6	1	0.527046	7	6	6	6	6	7	7	6	7	7	65	60	70	75	6.5	0.376667	9	0.47645	72.2222	2.50826	9	9	9	9	10	9	10	9	8	8	0.666667	8	10	2	0.0740741
yw/w;+/SM1;mtrm[126]TM3	S3	SLH3-1C	26	J	F6	6	9	66.6667		6	5	1	0.316228	6	6	6	6	6	6	6	6	6	5	60	50	60	62.5	5.9	0.226	9	0.47645	65.5556	1.89542	9	9	9	9	10	9	10	9	8	8	0.666667	8	10	2	0.0740741
yw/w;+/SM1;mtrm[126]TM3	S3	SLH3-1C	26	J	F7	7	9	77.7778		7	6	1	0.316228	7	7	7	7	7	7	6	7	7	7	70	60	70	75	6.9	0.226	9	0.47645	76.6667	2.1118	9	9	9	9	10	9	10	9	8	8	0.666667	8	10	2	0.0740741
yw/w;Sp/+;mtrm[126]/TM3	S3	SLH3-1C	23	C	F1	6	6.5	92.3077	20 (3)	7	6	1	0.421637	6	6	6	6	6	6	7	7	6	6	75	75	87.5	100	6.2	0.301333	6.6	0.499705	93.9394	3.7397	7	8	7	6	6	6	6	7	6	7	0.699206	6	8	2	0.10594
yw/w;Sp/+;mtrm[126]/TM3	S3	SLH3-1C	23	C	F2	6	6.5	92.3077		7	4	3	0.737865	6	6	6	7	6	6	6	6	6	4	75	50	87.5	66.6667	5.9	0.527333	6.6	0.499705	89.3939	4.63332	7	8	7	6	6	6	6	7	6	7	0.699206	6	8	2	0.10594
yw/w;Sp/+;mtrm[126]/TM3	S3	SLH3-1C	23	C	F3	6	6.5	92.3077		6	4	2	0.699206	6	6	4	6	6	6	5	5	6	6	75	50	75	66.6667	5.6	0.499705	6.6	0.499705	84.8485	4.39356	7	8	7	6	6	6	6	7	6	7	0.699206	6	8	2	0.10594
yw/w;Sp/+;mtrm[126]/TM3	S3	SLH3-1C	23	C	F4	6	6.5	92.3077		6	5	1	0.516398	5	6	6	5	6	6	5	5	6	6	75	62.5	75	83.3333	5.6	0.369056	6.6	0.499705	84.8485	3.76853	7	8	7	6	6	6	6	7	6	7	0.699206	6	8	2	0.10594
yw/w;Sp/+;mtrm[126]/TM3	S3	SLH3-1C	23	C	F5	7	6.5	107.692		8	6	2	0.567646	8	8	7	7	7	7	6	7	7	7	87.5	75	100	100	7.1	0.405682	6.6	0.499705	107.576	4.51503	7	8	7	6	6	6	6	7	6	7	0.699206	6	8	2	0.10594
yw/w;Sp/+;mtrm[126]/TM3	S3	SLH3-1C	23	C	F6	6	6.5	92.3077		6	5	1	0.483046	6	6	6	6	5	5	6	5	6	6	75	62.5	75	83.3333	5.7	0.345221	6.6	0.499705	86.3636	3.70509	7	8	7	6	6	6	6	7	6	7	0.699206	6	8	2	0.10594
yw/w;Sp/+;mtrm[126]/TM3	S3	SLH3-1C	23	C	F7	4	6.5	61.5385		4	4	0	0	4	4	4	4	4	4	4	4	4	4	50	50	50	66.6667	4	0	6.6	0.499705	60.6061	2.03038	7	8	7	6	6	6	6	7	6	7	0.699206	6	8	2	0.10594
yw/w;Sp/+;mtrm[126]/TM3	S3	SLH3-1C	23	F	F1	7	8	87.5		7	7	0	0	7	7	7	7	7	7	7	7	7	7	77.7778	77.7778	77.7778	100	7	0	7.8	0.563743	89.7436	2.87	8	7	8	8	8	7	9	7	7	9	0.788811	7	9	2	0.10113
yw/w;Sp/+;mtrm[126]/TM3	S3	SLH3-1C	23	F	F2	6	8	75		6	6	0	0	6	6	6	6	6	6	6	6	6	6	66.6667	66.6667	66.6667	85.7143	6	0	7.8	0.563743	76.9231	2.46	8	7	8	8	8	7	9	7	7	9	0.788811	7	9	2	0.10113
yw/w;Sp/+;mtrm[126]/TM3	S3	SLH3-1C	23	F	F3	6	8	75		6	6	0	0	6	6	6	6	6	6	6	6	6	6	66.6667	66.6667	66.6667	85.7143	6	0	7.8	0.563743	76.9231	2.46	8	7	8	8	8	7	9	7	7	9	0.788811	7	9	2	0.10113
yw/w;Sp/+;mtrm[126]/TM3	S3	SLH3-1C	23	F	F4	7	8	87.5		8	6	2	0.666667	7	7	6	7	6	7	8	8	7	7	77.7778	66.6667	88.8889	85.7143	7	0.47645	7.8	0.563743	89.7436	3.94234	8	7	8	8	8	7	9	7	7	9	0.788811	7	9	2	0.10113
yw/w;Sp/+;mtrm[126]/TM3	S3	SLH3-1C	23	F	F5	7	8	87.5		7	6	1	0.316228	7	7	7	6	7	7	7	7	7	7	77.7778	66.6667	77.7778	85.7143	6.9	0.226	7.8	0.563743	88.4615	3.10594	8	7	8	8	8	7	9	7	7	9	0.788811	7	9	2	0.10113
yw/w;Sp/+;mtrm[126]/TM3	S3	SLH3-1C	23	F	F6	6	8	75		8	4	4	1.1547	6	8	5	5	4	6	6	7	6	7	66.6667	44.4444	88.8889	57.1429	6	0.825235	7.8	0.563743	76.9231	5.28838	8	7	8	8	8	7	9	7	7	9	0.788811	7	9	2	0.10113
yw/w;Sp/+;mtrm[126]/TM3	S3	SLH3-1C	23	F	F7	4	8	50		4	4	0	0	4	4	4	4	4	4	4	4	4	4	44.4444	44.4444	44.4444	57.1429	4	0	7.8	0.563743	51.2821	1.64	8	7	8	8	8	7	9	7	7	9	0.788811	7	9	2	0.10113
yw/w;Sp/+;mtrm[126]/TM3	S3	SLH3-1C	23	I	F1	4	6	66.6667		4	4	0	0	4	4	4	4	4	4	4	4	4	4	66.6667	66.6667	66.6667	80	4	0	5.7	0.345221	70.1754	1.88061	5	5	6	5	6	6	6	6	6	6	0.483046	5	6	1	0.0847449
yw/w;Sp/+;mtrm[126]/TM3	S3	SLH3-1C	23	I	F2	5	6	83.3333		5	4	1	0.516398	4	4	4	4	5	5	5	5	5	5	83.3333	66.6667	83.3333	80	4.6	0.369056	5.7	0.345221	80.7018	3.58956	5	5	6	5	6	6	6	6	6	6	0.483046	5	6	1	0.0847449
yw/w;Sp/+;mtrm[126]/TM3	S3	SLH3-1C	23	I	F3	4	6	66.6667		4	3	1	0.516398	4	4	4	4	3	3	4	3	4	3	66.6667	50	66.6667	60	3.6	0.369056	5.7	0.345221	63.1579	3.32752	5	5	6	5	6	6	6	6	6	6	0.483046	5	6	1	0.0847449
yw/w;Sp/+;mtrm[126]/TM3	S3	SLH3-1C	23	I	F4	4	6	66.6667		5	3	2	0.674949	4	3	4	4	5	5	4	5	5	4	66.6667	50	83.3333	60	4.3	0.482369	5.7	0.345221	75.4386	4.25541	5	5	6	5	6	6	6	6	6	6	0.483046	5	6	1	0.0847449
yw/w;Sp/+;mtrm[126]/TM3	S3	SLH3-1C	23	I	F5	4	6	66.6667		4	3	1	0.316228	4	3	4	4	4	4	4	4	4	4	66.6667	50	66.6667	60	3.9	0.226	5.7	0.345221	68.4211	2.5377	5	5	6	5	6	6	6	6	6	6	0.483046	5	6	1	0.0847449
yw/w;Sp/+;mtrm[126]/TM3	S3	SLH3-1C	23	I	F7	4.5	6	75		5	3	2	0.699206	3	4	4	4	5	4	5	5	5	5	75	50	83.3333	60	4.4	0.499705	5.7	0.345221	77.193	4.39622	5	5	6	5	6	6	6	6	6	6	0.483046	5	6	1	0.0847449

## Sheet: B
Column name	Definition
Genotype	Abbreviated genotype of the female or male being tested. See Table S1 for a listing of the full genotypes.
Figure	Figure in manuscript where data is presented. Figures where an image was presented are italicized.
Experiment	Name of the notebook where the experiment is documented.
Cross	Cross identification number.
Vial	Vial identification letter.
Progeny	F1 female identifier.
F1Median	Median number of B chromosomes in the F1 female as assessed by ovary mitotic preps.
PMedian	Median number of B chromosomes in the parent as assessed by ovary or testes mitotic preps.
MedMedConfig	Percent of B chromosomes transmitted from the single parent to that F1 progeny. Obtained by dividing 'F1Median' by 'PMedian'. This is the number reported in the figures.
n	Represents the total number of F1 females and parental females (in parenthases) examined in a single genotype. Most easily viewed when sorted by 'Genotype'.
F1Max	Maximum number of B chromosomes counted in a single F1 spread.
F1Min	Minimum number of B chromosomes counted in a single F1 spread.
F1Range	Range of B chromosomes counted in a single F1 spread.
F1SD	Sample standard deviation of the B chromosomes counted in a single F1 spread.
F1M1	Number of B chromosomes counted for the first metaphase in a spread from an F1.
F1M2	Number of B chromosomes counted for the second metaphase in a spread from an F1.
F1M3	Number of B chromosomes counted for the third metaphase in a spread from an F1.
F1M4	Number of B chromosomes counted for the fourth metaphase in a spread from an F1.
F1M5	Number of B chromosomes counted for the fifth metaphase in a spread from an F1.
F1M6	Number of B chromosomes counted for the sixth metaphase in a spread from an F1.
F1M7	Number of B chromosomes counted for the seventh metaphase in a spread from an F1.
F1M8	Number of B chromosomes counted for the eigth metaphase in a spread from an F1.
F1M9	Number of B chromosomes counted for the ninth metaphase in a spread from an F1.
F1M10	Number of B chromosomes counted for the tenth metaphase in a spread from an F1.
MedMaxConfig	The transmission percentage with 'PMax' as the denominator instead of 'PMedian'
MinMaxConfig	The transmission percentage with 'PMax' as the denominator instead of 'PMedian', and 'F1Min' as the numerator instead of 'F1Median'
MaxMaxConfig	The transmission percentage with 'PMax' as the denominator instead of 'PMedian', and 'F1Max' as the numerator instead of 'F1Median'
MinMinConfig	The transmission percentage with 'PMin' as the denominator instead of 'PMedian', and 'F1Min' as the numerator instead of 'F1Median'
F1Mean	Average number of B chromosomes in the F1 female as assessed by ovary mitotic preps.
F1Mean95CI	95% confidence interval of 'F1Mean'
PMean	Average number of B chromosomes in the parent as assessed by ovary or testes mitotic preps.
PMean95CI	95% confidence interval of 'PMean'
MeanMeanConfig	Percent of B chromosomes transmitted from the single parent to that F1 progeny. Obtained by dividing 'F1Mean' by 'PMean'.
MeanMeanSD	The standard deviation of 'MeanMeanConfig' that takes into account the error from the F1 and P means.
PM1	Number of B chromosomes counted for the first metaphase in a spread from the parent.
PM2	Number of B chromosomes counted for the second metaphase in a spread from the parent.
PM3	Number of B chromosomes counted for the third metaphase in a spread from the parent.
PM4	Number of B chromosomes counted for the fourth metaphase in a spread from the parent.
PM5	Number of B chromosomes counted for the fifth metaphase in a spread from the parent.
PM6	Number of B chromosomes counted for the sixth metaphase in a spread from the parent.
PM7	Number of B chromosomes counted for the seventh metaphase in a spread from the parent.
PM8	Number of B chromosomes counted for the eigth metaphase in a spread from the parent.
PM9	Number of B chromosomes counted for the ninth metaphase in a spread from the parent.
PM10	Number of B chromosomes counted for the tenth metaphase in a spread from the parent.
PSD	Standard deviation of the B chromosomes counted in a single parental spread.
PMin	Minimum number of B chromosomes counted in a single parental spread.
PMax	Maximum number of B chromosomes counted in a single parental spread.
PRange	Range of B chromosomes counted in a single parental spread.
PCoeffVar	Coefficient of variation for the number of B chromosomes in the parent

## Sheet: C
Table Analyzed	WT+B Individual females
Brown-Forsythe ANOVA test
F* (DFn, DFd)	1.674 (9.000, 53.87)
P value	0.1182
P value summary	ns
Significant diff. among means (P < 0.05)?	No
Welch's ANOVA test
W (DFn, DFd)	1.125 (9.000, 27.55)
P value	0.3789
P value summary	ns
Significant diff. among means (P < 0.05)?	No
Data summary
Number of treatments (columns)	10
Number of values (total)	81

## Sheet: D
Table Analyzed	126-TM3 Individual females
Brown-Forsythe ANOVA test
F* (DFn, DFd)	1.305 (9.000, 41.50)
P value	0.2639
P value summary	ns
Significant diff. among means (P < 0.05)?	No
Welch's ANOVA test
W (DFn, DFd)	2.087 (9.000, 23.13)
P value	0.0744
P value summary	ns
Significant diff. among means (P < 0.05)?	No
Data summary
Number of treatments (columns)	10
Number of values (total)	72

## Sheet: E
Table Analyzed	All drive data
Column B	mtrm[126]/TM3 (original)
vs.	vs.
Column A	WT
Unpaired t test with Welch's correction
P value	<0.0001
P value summary	****
Significantly different (P < 0.05)?	Yes
One- or two-tailed P value?	Two-tailed
Welch-corrected t, df	t=5.063, df=143.6
How big is the difference?
Mean of column A	52.15
Mean of column B	63.77
Difference between means (B - A) ± SEM	11.62 ± 2.296
95% confidence interval	7.086 to 16.16
R squared (eta squared)	0.1515
F test to compare variances
F, DFn, Dfd	1.247, 71, 80
P value	0.3376
P value summary	ns
Significantly different (P < 0.05)?	No
Data analyzed
Sample size, column A	81
Sample size, column B	72

## Sheet: F
Theoretical mean	50
Actual mean	52.15
Number of values	81
One sample t test
t, df	t=1.450, df=80
P value (two tailed)	0.1511
P value summary	ns
Significant (alpha=0.05)?	No
How big is the discrepancy?
Discrepancy	2.147
SD of discrepancy	13.33
SEM of discrepancy	1.481
95% confidence interval	-0.8003 to 5.094
R squared (partial eta squared)	0.0256

## Sheet: G
Table Analyzed	All drive data
Column J	mtrm[126]/TM3 (male)
vs.	vs.
Column I	WT (male)
Unpaired t test with Welch's correction
P value	0.0105
P value summary	*
Significantly different (P < 0.05)?	Yes
One- or two-tailed P value?	Two-tailed
Welch-corrected t, df	t=2.621, df=80.54
How big is the difference?
Mean of column I	53.32
Mean of column J	45.92
Difference between means (J - I) ± SEM	-7.407 ± 2.826
95% confidence interval	-13.03 to -1.785
R squared (eta squared)	0.07861
F test to compare variances
F, DFn, Dfd	1.402, 46, 90
P value	0.1728
P value summary	ns
Significantly different (P < 0.05)?	No
Data analyzed
Sample size, column I	91
Sample size, column J	47

## Sheet: H
Table Analyzed	All drive data
Data sets analyzed	C-G
ANOVA summary
F	13.14
P value	<0.0001
P value summary	****
Significant diff. among means (P < 0.05)?	Yes
R squared	0.1886
ANOVA table	SS	DF	MS	F (DFn, DFd)	P value
Treatment (between columns)	13774	4	3444	F (4, 226) = 13.14	P<0.0001
Residual (within columns)	59248	226	262.2
Total	73022	230
Data summary
Number of treatments (columns)	5
Number of values (total)	231
Tukey's multiple comparisons test	Mean Diff.	95.00% CI of diff.	Below threshold?	Summary	Adjusted P Value
nos;mtrm[126]/TM3 vs. nos;Pr/TM3	16.66	7.435 to 25.88	Yes	****	<0.0001	C-D
nos;mtrm[126]/TM3 vs. nos;mtrm[126]/Pr	11.81	2.240 to 21.38	Yes	**	0.0072	C-E
nos;mtrm[126]/TM3 vs. nos;mtrm[FL];mtrm[126]/TM3	15.58	7.439 to 23.72	Yes	****	<0.0001	C-F
nos;mtrm[126]/TM3 vs. nos;mtrm[FL];mtrm[126]/Pr	20.79	11.86 to 29.73	Yes	****	<0.0001	C-G
nos;Pr/TM3 vs. nos;mtrm[126]/Pr	-4.849	-15.51 to 5.812	No	ns	0.7215	D-E
nos;Pr/TM3 vs. nos;mtrm[FL];mtrm[126]/TM3	-1.079	-10.48 to 8.321	No	ns	0.9978	D-F
nos;Pr/TM3 vs. nos;mtrm[FL];mtrm[126]/Pr	4.137	-5.959 to 14.23	No	ns	0.7922	D-G
nos;mtrm[126]/Pr vs. nos;mtrm[FL];mtrm[126]/TM3	3.77	-5.969 to 13.51	No	ns	0.8245	E-F
nos;mtrm[126]/Pr vs. nos;mtrm[FL];mtrm[126]/Pr	8.986	-1.426 to 19.40	No	ns	0.1265	E-G
nos;mtrm[FL];mtrm[126]/TM3 vs. nos;mtrm[FL];mtrm[126]/Pr	5.216	-3.901 to 14.33	No	ns	0.5161	F-G
Test details	Mean 1	Mean 2	Mean Diff.	SE of diff.	n1	n2	q	DF
nos;mtrm[126]/TM3 vs. nos;Pr/TM3	69.17	52.52	16.66	3.354	63	37	7.024	226
nos;mtrm[126]/TM3 vs. nos;mtrm[126]/Pr	69.17	57.37	11.81	3.479	63	33	4.8	226
nos;mtrm[126]/TM3 vs. nos;mtrm[FL];mtrm[126]/TM3	69.17	53.6	15.58	2.96	63	57	7.443	226
nos;mtrm[126]/TM3 vs. nos;mtrm[FL];mtrm[126]/Pr	69.17	48.38	20.79	3.249	63	41	9.052	226
nos;Pr/TM3 vs. nos;mtrm[126]/Pr	52.52	57.37	-4.849	3.877	37	33	1.769	226
nos;Pr/TM3 vs. nos;mtrm[FL];mtrm[126]/TM3	52.52	53.6	-1.079	3.418	37	57	0.4464	226
nos;Pr/TM3 vs. nos;mtrm[FL];mtrm[126]/Pr	52.52	48.38	4.137	3.671	37	41	1.594	226
nos;mtrm[126]/Pr vs. nos;mtrm[FL];mtrm[126]/TM3	57.37	53.6	3.77	3.542	33	57	1.505	226
nos;mtrm[126]/Pr vs. nos;mtrm[FL];mtrm[126]/Pr	57.37	48.38	8.986	3.787	33	41	3.356	226
nos;mtrm[FL];mtrm[126]/TM3 vs. nos;mtrm[FL];mtrm[126]/Pr	53.6	48.38	5.216	3.316	57	41	2.225	226

## Sheet: I
	Normal	Disorganized	Peripheral	Separated	Total (n)	% normal	% abnormal
nos;mtrm[126]/TM3	9	12	14	5	40	0.225	0.77
nos;mtrm[126]/Pr	17	2	1	0	20	0.85	0.15
nos;Pr/TM3	36	4	0	0	40	0.9	0.1
WT+B	38	1	1	0	40	0.95	0.05
nos;mtrm[FL];mtrm[126]/TM3	36	0	3	1	40	0.9	0.1
Image files shown in Figure 4A-D:	190311_LSM-FISH_AACA-AAGAT-AATAT_SLH3-1Qx5_32_R3D_D3D	190311_LSM-FISH_AACA-AAGAT-AATAT_SLH3-1Qx4_08_R3D_D3D	190219_LSM-FISH-AACAC-AAGAT-AATAT_3-1Q_mtrm126_04_R3D_D3D	190409_LSM-FISH_AACAC-AAGAT-AATAT_SLH3-1Rx4_31_R3D_D3D

## Sheet: J
	Normal	Disorganized	Peripheral	Separated
nos;mtrm[126]/TM3	22.5	30	35	12.5
nos;mtrm[126]/Pr	85	10	5	0
nos;Pr/TM3	90	10	0	0
WT+B	95	2.5	2.5	0
nos;mtrm[FL];mtrm[126]/TM3	90	0	7.5	2.5

[truncated: 7 more sheets: K, L, M, N, O, P, Q]
